# Supplementary material for: (E)-4-Hydr­oxy-N′-(4-nitro­benzyl­idene)benzohydrazide
Source: Acta Crystallogr Sect E Struct Rep Online. 2009 Jun 6;65(Pt 7):o1466. doi: 10.1107/S1600536809020066 (PMC2969308; doi:10.1107/S1600536809020066)
Supplement: Supplementary file 2 [file e-65-o1466-Isup2.hkl]

# 
# h,k,l, Fc-squared, Fo-squared, sigma(Fo-squared) and status flag 
# 
data_I
_shelx_title ' P21n in P2(1)/n' 
_shelx_refln_list_code          4 
_shelx_F_calc_maximum      356.43 
_exptl_crystal_F_000       592.00 
_reflns_d_resolution_high  0.7828 
 
loop_ 
 _symmetry_equiv_pos_as_xyz 
 'x, y, z' 
 '-x+1/2, y+1/2, -z+1/2' 
 '-x, -y, -z' 
 'x-1/2, -y-1/2, z-1/2' 
 
_cell_length_a     7.6591 
_cell_length_b    13.5869 
_cell_length_c    12.5610 
_cell_angle_alpha  90.000 
_cell_angle_beta   92.784 
_cell_angle_gamma  90.000 
 
_shelx_F_squared_multiplier     1.000 
 
loop_ 
 _refln_index_h 
 _refln_index_k 
 _refln_index_l 
 _refln_F_squared_calc 
 _refln_F_squared_meas 
 _refln_F_squared_sigma 
 _refln_observed_status 
   2   0   0      158.05      151.45      4.07 o 
   4   0   0      903.59      797.89     15.52 o 
   6   0   0       23.75       22.36      2.30 o 
   8   0   0       55.01       54.47      5.69 o 
   1   1   0      714.86      685.89     17.70 o 
   2   1   0    17340.19    17481.87    450.91 o 
   3   1   0     1412.52     1413.31     12.77 o 
   4   1   0        8.31        5.91      0.94 o 
   5   1   0      112.04      119.11      3.15 o 
   6   1   0       62.96       62.38      3.01 o 
   7   1   0        8.00        5.69      1.72 o 
   8   1   0        2.16        0.94      2.33 o 
   9   1   0        2.43        4.88      2.30 o 
   0   2   0      547.49      516.32      8.21 o 
   1   2   0      314.17      303.13      5.07 o 
   2   2   0     1490.02     1537.80     12.77 o 
   3   2   0      322.26      327.23      4.42 o 
   4   2   0     1796.70     1816.25     16.38 o 
   5   2   0        0.98        1.42      0.66 o 
   6   2   0       15.12       15.60      1.88 o 
   7   2   0       14.90       14.33      2.30 o 
   8   2   0      103.91      105.73      5.17 o 
   9   2   0        3.47        2.03      1.72 o 
   1   3   0     2008.45     1943.94     19.49 o 
   2   3   0      454.92      475.22      4.37 o 
   3   3   0       10.26        9.12      1.00 o 
   4   3   0      187.27      174.12      3.45 o 
   5   3   0      130.51      128.12      3.22 o 
   6   3   0       75.49       71.13      5.69 o 
   7   3   0        0.51        0.81      1.15 o 
   8   3   0       55.34       55.87      5.69 o 
   9   3   0        5.35        3.72      2.44 o 
   0   4   0       36.83       52.86      2.44 o 
   1   4   0      845.18      828.64      7.53 o 
   2   4   0      834.71      821.21     17.64 o 
   3   4   0       53.46       55.29      1.45 o 
   4   4   0      291.25      274.35      4.59 o 
   5   4   0        2.70        4.55      1.35 o 
   6   4   0      172.10      157.74      5.44 o 
   7   4   0        0.07       -0.54      0.94 o 
   8   4   0       32.92       34.22      3.45 o 
   9   4   0        7.24        9.66      2.85 o 
   1   5   0      287.36      269.27      3.17 o 
   2   5   0      144.32      145.48      2.95 o 
   3   5   0      376.09      362.03      6.84 o 
   4   5   0     1033.64     1039.65     26.13 o 
   5   5   0        1.83        2.44      1.15 o 
   6   5   0       44.34       42.15      3.12 o 
   7   5   0        0.44        1.30      1.35 o 
   8   5   0        0.11        0.41      1.72 o 
   9   5   0        4.94        4.47      2.30 o 
   0   6   0      132.16      146.44      4.88 o 
   1   6   0       54.89       61.17      1.49 o 
   2   6   0     1264.88     1284.94     12.40 o 
   3   6   0      210.65      217.62      4.87 o 
   4   6   0       95.04       97.05      3.70 o 
   5   6   0        7.75        5.69      1.35 o 
   6   6   0        0.11       -0.41      1.22 o 
   7   6   0        2.05        2.76      2.44 o 
   8   6   0        3.76        1.74      2.03 o 
   9   6   0        0.20        0.00      1.72 o 
   1   7   0       57.33       58.90      1.49 o 
   2   7   0      156.60      151.43      3.48 o 
   3   7   0      205.86      203.45      9.02 o 
   4   7   0      273.89      297.72      5.60 o 
   5   7   0      125.67      135.26      6.51 o 
   6   7   0       20.86       18.45      7.72 o 
   7   7   0       34.52       43.56      3.70 o 
   8   7   0       11.83       13.69      2.54 o 
   0   8   0      788.51      685.73      9.23 o 
   1   8   0       13.49       12.56      0.88 o 
   2   8   0       11.88       11.26      1.18 o 
   3   8   0       65.29       71.81      3.01 o 
   4   8   0       16.01       20.21      3.61 o 
   5   8   0       17.79       17.23      2.30 o 
   6   8   0       95.22       97.11      4.86 o 
   7   8   0       60.71       59.33      3.58 o 
   8   8   0        1.47        2.32      1.95 o 
   1   9   0        0.07        1.22      0.51 o 
   2   9   0       21.86       20.02      1.52 o 
   3   9   0      313.08      309.05      5.60 o 
   4   9   0       74.51       75.22      2.95 o 
   5   9   0       32.41       29.75      2.85 o 
   6   9   0       80.37       81.87      6.50 o 
   7   9   0       11.12       11.80      2.00 o 
   8   9   0        0.86        2.09      2.44 o 
   0  10   0      376.59      360.42      8.55 o 
   1  10   0        6.36        4.73      1.18 o 
   2  10   0      407.34      383.83      7.58 o 
   3  10   0       26.79       23.39      1.88 o 
   4  10   0      693.67      709.96     27.36 o 
   5  10   0       82.83       81.31      7.32 o 
   6  10   0        6.28        5.57      1.95 o 
   7  10   0        0.24       -1.22      2.03 o 
   1  11   0      560.59      547.06      7.83 o 
   2  11   0      852.20      859.29     10.80 o 
   3  11   0      283.85      283.50      5.78 o 
   4  11   0       67.40       59.93      4.27 o 
   5  11   0       24.80       25.82      2.48 o 
   6  11   0        7.14       12.60      4.88 o 
   7  11   0        2.26        1.86      1.95 o 
   0  12   0     1457.18     1410.32     26.13 o 
   1  12   0      911.00      914.30     16.05 o 
   2  12   0      131.79      125.58      3.89 o 
   3  12   0       50.66       48.91      2.84 o 
   4  12   0        4.72        6.50      1.67 o 
   5  12   0        0.01       -1.35      0.94 o 
   6  12   0        1.57        0.54      1.41 o 
   7  12   0        0.08        1.63      2.44 o 
   1  13   0        4.58        4.88      1.72 o 
   2  13   0       83.16       82.74      3.29 o 
   3  13   0      128.71      129.61      4.17 o 
   4  13   0        1.99        2.17      1.41 o 
   5  13   0        0.19        0.61      1.22 o 
   6  13   0        1.39        0.58      1.95 o 
   0  14   0       10.79       12.19      3.25 o 
   1  14   0        0.33        0.00      1.15 o 
   2  14   0        3.44       -0.81      2.03 o 
   3  14   0        3.45        3.38      1.45 o 
   4  14   0        0.98        0.76      1.29 o 
   5  14   0        2.68       -0.59      1.52 o 
   1  15   0        0.04       -0.41      1.22 o 
   2  15   0        1.69        3.66      1.72 o 
   3  15   0       94.74       95.96     11.38 o 
   4  15   0        0.77        1.55      1.52 o 
   0  16   0        6.71        6.50      2.44 o 
   1  16   0        6.38       11.80      2.30 o 
   2  16   0       18.18       25.67      2.87 o 
   3  16   0       25.88       21.97      4.06 o 
   1  17   0       45.54       52.85      4.02 o 
  -9   0   1        3.12        4.06      2.44 o 
  -7   0   1        1.56        2.03      1.22 o 
  -5   0   1      234.17      256.32      8.14 o 
  -3   0   1      611.27      658.71     12.24 o 
  -1   0   1     2408.19     2346.99     31.33 o 
   1   0   1       22.38       93.52      2.44 o 
   3   0   1      648.19      675.97     13.06 o 
   5   0   1      206.34      209.10      7.32 o 
   7   0   1       24.48       24.09      2.54 o 
  -9   1   1        0.28       -0.41      2.03 o 
  -8   1   1        3.06        1.39      1.18 o 
  -7   1   1        7.02        5.69      1.41 o 
  -6   1   1       41.38       41.47      2.30 o 
  -5   1   1       42.08       40.18      2.41 o 
  -4   1   1      302.22      275.50      4.72 o 
  -3   1   1       72.78       71.07      1.88 o 
  -2   1   1     5612.57     5597.47     71.62 o 
  -1   1   1      159.43      158.73      2.01 o 
   0   1   1     2029.83     1950.78     47.71 o 
   1   1   1      825.61      865.08     12.35 o 
   2   1   1     4959.07     5019.07     72.97 o 
   3   1   1      286.62      285.53      4.06 o 
   4   1   1     1603.89     1627.35     15.12 o 
   5   1   1      105.87      107.69      3.11 o 
   6   1   1       61.99       52.19      4.83 o 
   7   1   1        1.60        1.35      0.94 o 
   8   1   1        5.12        3.70      1.52 o 
   9   1   1        1.26       -1.63      2.44 o 
  -9   2   1        7.12        7.72      2.30 o 
  -8   2   1       81.60       91.42      5.69 o 
  -7   2   1        0.29        0.00      1.15 o 
  -6   2   1       34.88       31.19      2.04 o 
  -5   2   1       69.14       75.44      3.60 o 
  -4   2   1      234.64      200.70      3.40 o 
  -3   2   1       32.97       30.53      1.18 o 
  -2   2   1      197.61      178.73      3.29 o 
  -1   2   1        0.68        1.08      0.47 o 
   0   2   1     8388.76     8356.80     97.09 o 
   1   2   1       46.64       42.81      1.63 o 
   2   2   1     6541.14     6397.10     57.02 o 
   3   2   1       23.14       21.26      1.04 o 
   4   2   1      404.12      421.73      5.72 o 
   5   2   1        9.80        8.57      1.18 o 
   6   2   1        1.81        2.17      0.94 o 
   7   2   1       12.62        9.99      2.03 o 
   8   2   1        0.65        3.66      1.72 o 
  -9   3   1        4.57        3.25      1.72 o 
  -8   3   1        1.35        1.63      1.72 o 
  -7   3   1       38.53       37.99      3.12 o 
  -6   3   1      100.55      108.75      4.60 o 
  -5   3   1       10.84       12.86      1.17 o 
  -4   3   1      337.55      354.19      5.13 o 
  -3   3   1       77.16       78.60      1.86 o 
  -2   3   1       73.72       64.20      1.23 o 
  -1   3   1        4.20        4.58      0.41 o 
   0   3   1        3.90        2.50      0.41 o 
   1   3   1       35.61       32.20      1.01 o 
   2   3   1       19.38       22.44      1.32 o 
   3   3   1        1.27        1.02      0.41 o 
   4   3   1      229.69      245.74      4.02 o 
   5   3   1        8.10        6.81      1.18 o 
   6   3   1       95.40       98.72      3.42 o 
   7   3   1       10.43       14.59      3.25 o 
   8   3   1       38.24       34.24      2.82 o 
   9   3   1        5.33        8.13      3.25 o 
  -9   4   1        3.39        6.50      2.30 o 
  -8   4   1       15.08       15.45      2.87 o 
  -7   4   1        1.48        1.14      1.35 o 
  -6   4   1      378.63      396.80     15.46 o 
  -5   4   1       38.04       43.50      2.87 o 
  -4   4   1      552.85      558.88      7.64 o 
  -3   4   1      170.12      172.51      3.46 o 
  -2   4   1     1556.62     1424.46     14.11 o 
  -1   4   1       19.40       20.18      0.81 o 
   0   4   1     2102.70     1972.06     12.21 o 
   1   4   1       61.70       58.64      1.11 o 
   2   4   1     1138.12     1067.15     10.04 o 
   3   4   1       33.83       32.06      1.17 o 
   4   4   1      432.98      407.95      4.39 o 
   5   4   1        9.77       11.64      1.18 o 
   6   4   1      125.24      122.46      4.86 o 
   7   4   1        3.83        4.47      1.72 o 
   8   4   1       76.57       74.45      4.60 o 
   9   4   1        0.71        2.44      2.44 o 
  -9   5   1        0.75        1.63      1.72 o 
  -8   5   1        9.17       10.26      2.30 o 
  -7   5   1       37.00       37.40      3.12 o 
  -6   5   1       39.68       41.23      3.12 o 
  -5   5   1        7.65        8.37      2.85 o 
  -4   5   1     1169.97     1253.18     28.59 o 
  -3   5   1       31.25       36.90      2.00 o 
  -2   5   1      794.30      822.20     10.84 o 
  -1   5   1      265.22      268.17      3.70 o 
   0   5   1      890.04      912.81      8.50 o 
   1   5   1       63.49       52.09      1.11 o 
   2   5   1      614.55      616.30      6.87 o 
   3   5   1      157.09      160.85      5.51 o 
   4   5   1      196.28      192.31      6.10 o 
   5   5   1       42.93       52.15      3.12 o 
   6   5   1      126.25      127.52      8.13 o 
   7   5   1        3.52        2.85      1.72 o 
   8   5   1       17.10       18.22      2.87 o 
   9   5   1        1.91        0.81      2.44 o 
  -9   6   1        3.55        2.21      1.95 o 
  -8   6   1        0.01        0.33      1.35 o 
  -7   6   1        0.23        0.33      2.44 o 
  -6   6   1       11.58       12.44      2.85 o 
  -5   6   1        1.51        0.27      0.73 o 
  -4   6   1      586.45      663.17     17.93 o 
  -3   6   1       54.67       57.30      2.15 o 
  -2   6   1     3547.76     3781.31     33.21 o 
  -1   6   1     1486.84     1491.46     11.47 o 
   0   6   1       47.85       71.12      1.33 o 
   1   6   1       11.01       12.12      0.61 o 
   2   6   1        5.46       14.31      1.46 o 
   3   6   1      182.79      185.26      3.70 o 
   4   6   1      661.13      683.08     30.56 o 
   5   6   1        8.07       10.57      2.03 o 
   6   6   1      170.26      184.01      6.25 o 
   7   6   1        0.23        0.41      2.03 o 
   8   6   1        0.69        1.95      2.44 o 
   9   6   1        0.36        0.00      3.25 o 
  -8   7   1        2.62        3.83      1.95 o 
  -7   7   1        2.12        1.79      1.35 o 
  -6   7   1        0.57        1.22      1.15 o 
  -5   7   1        1.33        0.81      1.15 o 
  -4   7   1       11.40       15.53      2.03 o 
  -3   7   1      143.43      144.80      3.65 o 
  -2   7   1      984.99     1040.90      8.88 o 
  -1   7   1      582.44      602.31      5.96 o 
   0   7   1      112.62      138.59      2.09 o 
   1   7   1      244.70      241.24      4.82 o 
   2   7   1        3.73        6.06      0.94 o 
   3   7   1      342.35      341.20      5.60 o 
   4   7   1      370.81      385.18      6.38 o 
   5   7   1       32.79       34.47      4.47 o 
   6   7   1       11.35       12.19      1.95 o 
   7   7   1        1.37        2.03      1.72 o 
   8   7   1        0.07        0.54      3.25 o 
  -8   8   1        3.37        2.67      1.95 o 
  -7   8   1       56.06       57.97      6.10 o 
  -6   8   1       17.46       20.32      2.87 o 
  -5   8   1        3.73        3.90      1.35 o 
  -4   8   1        9.93       10.96      1.52 o 
  -3   8   1       13.08       16.19      1.55 o 
  -2   8   1      131.25      140.01      3.42 o 
  -1   8   1        0.00        0.00      0.36 o 
   0   8   1        7.78        8.43      0.73 o 
   1   8   1       16.31       16.91      1.06 o 
   2   8   1        0.10       -0.81      0.54 o 
   3   8   1        0.06        0.81      0.94 o 
   4   8   1       37.12       30.26      2.07 o 
   5   8   1        5.40        6.50      2.44 o 
   6   8   1       12.56       12.68      2.44 o 
   7   8   1        0.01       -0.98      1.35 o 
   8   8   1        8.09        6.27      1.95 o 
  -8   9   1       28.32       27.91      3.70 o 
  -7   9   1        0.11        0.41      1.72 o 
  -6   9   1        2.87        4.47      1.72 o 
  -5   9   1        7.23        7.10      1.52 o 
  -4   9   1      125.19      122.96      3.83 o 
  -3   9   1       86.15       80.28      3.21 o 
  -2   9   1      249.68      233.75      5.04 o 
  -1   9   1        3.13        2.28      0.61 o 
   0   9   1      265.27      251.72      3.19 o 
   1   9   1       20.62       22.81      1.22 o 
   2   9   1      262.73      258.55      4.84 o 
   3   9   1        0.72        1.42      0.66 o 
   4   9   1      145.99      152.21      4.17 o 
   5   9   1       28.06       27.41      4.06 o 
   6   9   1      110.80      105.11      4.86 o 
   7   9   1        0.00       -0.49      1.35 o 
   8   9   1        0.89        1.63      1.52 o 
  -7  10   1        2.11        1.86      1.95 o 
  -6  10   1        0.48        0.00      2.03 o 
  -5  10   1       77.14       73.91      4.28 o 
  -4  10   1      375.71      371.06      8.04 o 
  -3  10   1       44.70       46.20      2.72 o 
  -2  10   1      150.88      140.18      3.58 o 
  -1  10   1       23.50       20.89      2.35 o 
   0  10   1       32.98       33.52      1.63 o 
   1  10   1        1.92        2.03      0.81 o 
   2  10   1       76.83       72.71      2.79 o 
   3  10   1        0.62        0.81      0.94 o 
   4  10   1      121.41      124.51      3.83 o 
   5  10   1       43.06       50.21      7.72 o 
   6  10   1      176.57      175.29      8.95 o 
   7  10   1       16.97       19.65      2.71 o 
  -7  11   1        3.89        1.16      2.44 o 
  -6  11   1       38.71       39.61      4.88 o 
  -5  11   1       18.92       17.13      2.54 o 
  -4  11   1       27.08       26.58      1.97 o 
  -3  11   1      174.78      184.66      4.23 o 
  -2  11   1      805.87      766.84      8.64 o 
  -1  11   1      650.02      642.59     11.67 o 
   0  11   1        9.45        7.68      1.41 o 
   1  11   1      371.97      373.31      6.25 o 
   2  11   1        2.60        3.90      0.96 o 
   3  11   1      386.70      375.86      6.81 o 
   4  11   1      359.89      369.53     10.57 o 
   5  11   1       38.56       36.16      2.74 o 
   6  11   1       15.95       19.65      2.87 o 
   7  11   1        5.52        3.37      2.03 o 
  -7  12   1        0.87        1.28      2.44 o 
  -6  12   1       29.22       26.02      3.12 o 
  -5  12   1        2.21        3.79      1.41 o 
  -4  12   1       13.10       12.53      1.67 o 
  -3  12   1        1.13        1.93      1.04 o 
  -2  12   1      256.65      247.62      5.47 o 
  -1  12   1        0.80       -0.10      1.37 o 
   0  12   1      988.23      996.17     14.41 o 
   1  12   1       28.15       30.33      2.62 o 
   2  12   1      653.69      664.91      8.13 o 
   3  12   1       15.46       14.93      1.70 o 
   4  12   1       75.32       73.03      3.42 o 
   5  12   1        1.22        0.27      1.41 o 
   6  12   1        1.97        2.32      2.03 o 
   7  12   1        0.70        1.63      1.95 o 
  -6  13   1        4.00        4.88      2.30 o 
  -5  13   1       41.83       38.64      2.95 o 
  -4  13   1       26.62       22.82      2.35 o 
  -3  13   1      102.71       90.58      3.58 o 
  -2  13   1        6.72        7.74      1.63 o 
  -1  13   1       14.21       13.18      1.95 o 
   0  13   1        1.41        2.44      1.15 o 
   1  13   1       16.32       23.35      2.30 o 
   2  13   1       21.87       22.21      1.88 o 
   3  13   1       53.27       55.53      3.12 o 
   4  13   1       12.06        8.81      1.63 o 
   5  13   1       57.01       55.25      3.87 o 
   6  13   1        5.06        3.33      1.67 o 
  -5  14   1       10.14        7.03      2.00 o 
  -4  14   1       51.66       49.07      3.10 o 
  -3  14   1        7.22        4.29      1.86 o 
  -2  14   1       61.16       64.69      6.50 o 
  -1  14   1        1.64        2.28      1.35 o 
   0  14   1       13.98       14.68      2.30 o 
   1  14   1        1.46        1.46      2.85 o 
   2  14   1       46.57       44.61      3.66 o 
   3  14   1        2.91        1.90      1.41 o 
   4  14   1       48.81       57.13      4.11 o 
   5  14   1        4.66        3.41      1.29 o 
  -4  15   1        8.67        4.88      1.67 o 
  -3  15   1        0.60        0.81      1.72 o 
  -2  15   1       77.79       90.81      4.60 o 
  -1  15   1       16.66       15.86      2.30 o 
   0  15   1        0.00        2.03      1.72 o 
   1  15   1        0.12        0.33      1.35 o 
   2  15   1        0.17        1.63      1.72 o 
   3  15   1        2.27       -1.79      1.35 o 
   4  15   1       34.17       47.02      3.42 o 
  -3  16   1        4.04        6.91      2.30 o 
  -2  16   1        0.00        1.63      2.44 o 
  -1  16   1        0.10        0.41      2.85 o 
   0  16   1      110.48      139.60      5.75 o 
   1  16   1        0.43        0.81      1.72 o 
   2  16   1       72.07       93.59      6.10 o 
   3  16   1        3.44        2.90      2.44 o 
  -1  17   1       39.89       52.47      4.02 o 
   0  17   1        4.19        7.43      2.85 o 
   1  17   1       49.10       48.31      4.07 o 
  -8   0   2        3.86        1.63      2.44 o 
  -6   0   2      269.49      266.89      8.95 o 
  -4   0   2       75.00       60.99      3.25 o 
  -2   0   2     6154.52     5663.28     73.62 o 
   2   0   2   127043.07   139863.16   4424.78 o 
   4   0   2      256.74      260.46      5.76 o 
   6   0   2       17.27       19.92      2.01 o 
   8   0   2        0.21       -0.81      2.44 o 
  -9   1   2        0.92        0.23      4.06 o 
  -8   1   2        4.91        3.25      1.41 o 
  -7   1   2       32.83       36.29      2.48 o 
  -6   1   2       15.05       13.06      1.41 o 
  -5   1   2       10.86       12.73      2.04 o 
  -4   1   2      661.66      693.78      8.12 o 
  -3   1   2      589.49      615.97      6.74 o 
  -2   1   2        2.49        2.93      0.84 o 
  -1   1   2     1877.63     1844.50     14.56 o 
   0   1   2    10318.25     9283.16    117.70 o 
   1   1   2      299.97      262.39      5.31 o 
   2   1   2     1374.67     1403.42     10.56 o 
   3   1   2      108.89      122.40      1.94 o 
   4   1   2     5339.16     5412.56     39.34 o 
   5   1   2      249.89      241.00      4.07 o 
   6   1   2       13.14       15.25      1.29 o 
   7   1   2       22.96       24.26      2.91 o 
   8   1   2        2.94        1.63      1.72 o 
   9   1   2        2.99        0.81      2.44 o 
  -9   2   2       18.62       17.43      3.12 o 
  -8   2   2        0.02        0.49      1.63 o 
  -7   2   2       10.00       13.06      2.30 o 
  -6   2   2      370.21      374.41      7.86 o 
  -5   2   2       13.13       14.13      1.41 o 
  -4   2   2       17.46       21.80      1.50 o 
  -3   2   2      229.66      238.85      3.83 o 
  -2   2   2     2426.93     2354.33     18.94 o 
  -1   2   2      519.88      511.34      3.94 o 
   0   2   2     1122.15     1092.80      9.19 o 
   1   2   2       10.58        7.92      1.22 o 
   2   2   2      153.03      177.77      3.53 o 
   3   2   2      276.29      291.84      3.88 o 
   4   2   2      165.37      173.82      3.60 o 
   5   2   2       84.41       87.76      2.52 o 
   6   2   2      511.58      518.59     11.68 o 
   7   2   2       12.55       17.31      2.00 o 
   8   2   2        7.01        4.06      2.30 o 
   9   2   2        9.30        6.50      3.25 o 
  -9   3   2        0.40       -0.41      2.03 o 
  -8   3   2       52.25       51.27      8.13 o 
  -7   3   2       46.66       56.51      4.02 o 
  -6   3   2      101.01       95.55      4.03 o 
  -5   3   2        6.85        8.09      1.18 o 
  -4   3   2      599.88      595.13      7.43 o 
  -3   3   2      187.05      168.21      2.39 o 
  -2   3   2     1276.05     1203.73     10.81 o 
  -1   3   2        3.35        4.91      0.41 o 
   0   3   2      177.93      173.85      1.88 o 
   1   3   2     1897.80     1800.62     11.26 o 
   2   3   2      180.40      171.06      2.35 o 
   3   3   2      234.10      230.23      5.76 o 
   4   3   2      279.75      297.17      4.46 o 
   5   3   2        2.34        1.46      0.61 o 
   6   3   2        6.98        7.35      1.41 o 
   7   3   2       19.52       18.52      2.30 o 
   8   3   2        0.07       -0.65      1.35 o 
   9   3   2        2.75        0.41      1.72 o 
  -9   4   2        0.01       -0.41      2.03 o 
  -8   4   2       52.67       39.66      3.70 o 
  -7   4   2       18.96       21.61      2.87 o 
  -6   4   2      102.48      113.51      4.86 o 
  -5   4   2       11.04       10.99      1.72 o 
  -4   4   2      318.38      343.15      5.13 o 
  -3   4   2        0.14       -0.16      0.54 o 
  -2   4   2     1364.51     1368.55     15.38 o 
  -1   4   2      718.31      745.91      6.20 o 
   0   4   2     1679.41     1633.87      9.51 o 
   1   4   2     1025.85     1018.63      7.14 o 
   2   4   2       14.33       16.09      0.60 o 
   3   4   2      117.17      111.45      4.70 o 
   4   4   2       28.32       21.84      0.99 o 
   5   4   2        3.83        4.47      1.04 o 
   6   4   2        1.52        1.63      1.15 o 
   7   4   2        4.78        4.47      1.72 o 
   8   4   2       51.00       37.86      6.10 o 
   9   4   2        0.06        0.00      1.72 o 
  -9   5   2       16.16       10.57      2.87 o 
  -8   5   2        5.15        4.47      2.30 o 
  -7   5   2       38.89       45.73      5.28 o 
  -6   5   2        1.25        1.22      1.15 o 
  -5   5   2        0.21        1.63      2.44 o 
  -4   5   2       86.08       92.92      2.44 o 
  -3   5   2       43.27       47.94      1.76 o 
  -2   5   2     3613.44     3842.32     26.20 o 
  -1   5   2      912.62      914.34      9.86 o 
   0   5   2      161.49      152.42      1.88 o 
   1   5   2       12.43        8.57      0.61 o 
   2   5   2      465.00      459.03      4.19 o 
   3   5   2      160.79      148.45      2.29 o 
   4   5   2       36.47       37.01      2.54 o 
   5   5   2       36.58       33.77      2.54 o 
   6   5   2      145.78      155.63      5.44 o 
   7   5   2        0.00        0.33      1.35 o 
   8   5   2        6.87        6.50      2.30 o 
   9   5   2        0.50        1.63      1.95 o 
  -9   6   2       22.30       21.42      3.45 o 
  -8   6   2       13.34       17.15      2.87 o 
  -7   6   2        9.64       14.25      2.44 o 
  -6   6   2       55.78       59.39      8.54 o 
  -5   6   2       19.15       18.52      2.30 o 
  -4   6   2        3.16        1.22      1.15 o 
  -3   6   2        7.77       10.32      0.67 o 
  -2   6   2      554.62      588.57      5.88 o 
  -1   6   2      827.48      898.84      6.76 o 
   0   6   2     1202.38     1207.25      8.49 o 
   1   6   2       11.28        7.46      0.85 o 
   2   6   2       51.27       61.47      1.21 o 
   3   6   2       64.75       60.45      2.94 o 
   4   6   2      431.17      483.61     16.69 o 
   5   6   2        7.10        4.72      1.35 o 
   6   6   2        7.56        9.96      1.95 o 
   7   6   2        0.47        1.22      1.72 o 
   8   6   2        0.02        1.63      1.72 o 
   9   6   2        4.46        3.37      2.03 o 
  -8   7   2        0.68        1.39      1.95 o 
  -7   7   2        0.68        2.85      1.72 o 
  -6   7   2      183.57      196.95      6.60 o 
  -5   7   2      246.70      249.55     12.20 o 
  -4   7   2       16.71       14.35      1.95 o 
  -3   7   2      182.59      197.02      5.91 o 
  -2   7   2      541.31      582.22      6.12 o 
  -1   7   2      252.09      268.18      3.06 o 
   0   7   2      409.26      387.54      3.93 o 
   1   7   2       72.30       64.86      1.40 o 
   2   7   2        7.01        6.76      0.81 o 
   3   7   2       21.55       26.95      1.70 o 
   4   7   2        4.62        4.31      1.21 o 
   5   7   2       46.38       41.79      2.71 o 
   6   7   2       86.27       87.23      4.28 o 
   7   7   2       34.56       33.70      3.12 o 
   8   7   2       14.29        7.72      2.30 o 
  -8   8   2       80.22       95.23      6.91 o 
  -7   8   2       95.25      115.13      5.75 o 
  -6   8   2        1.47        1.46      1.35 o 
  -5   8   2      137.83      134.68      8.13 o 
  -4   8   2      106.84      109.72      3.58 o 
  -3   8   2       52.48       48.15      2.15 o 
  -2   8   2      110.04      133.82      4.69 o 
  -1   8   2       89.99       87.17      1.97 o 
   0   8   2      114.50       92.42      1.82 o 
   1   8   2        2.22        2.03      0.45 o 
   2   8   2      418.85      383.70      7.99 o 
   3   8   2       36.65       38.32      2.00 o 
   4   8   2        2.84        1.35      0.94 o 
   5   8   2       31.55       31.09      2.54 o 
   6   8   2        2.91        3.41      1.35 o 
   7   8   2       37.28       39.92      5.77 o 
   8   8   2       36.92       35.09      5.69 o 
  -8   9   2        2.54        5.28      2.30 o 
  -7   9   2       23.64       28.19      3.45 o 
  -6   9   2       21.82       20.01      2.54 o 
  -5   9   2       30.30       33.12      3.12 o 
  -4   9   2       69.16       65.29      2.74 o 
  -3   9   2      164.04      152.32      4.05 o 
  -2   9   2       11.79       13.04      1.41 o 
  -1   9   2      269.61      242.12      4.82 o 
   0   9   2       35.79       29.68      1.58 o 
   1   9   2        0.03       -0.61      0.59 o 
   2   9   2       13.22       11.78      1.06 o 
   3   9   2        0.34       -0.14      0.51 o 
   4   9   2        9.98       13.02      1.54 o 
   5   9   2      119.15      128.41      5.08 o 
   6   9   2       46.50       42.84      3.31 o 
   7   9   2        0.05       -0.12      1.37 o 
   8   9   2       45.91       50.26      4.86 o 
  -7  10   2       25.55       24.63      3.12 o 
  -6  10   2        8.14        5.57      2.03 o 
  -5  10   2        0.74       -0.98      1.35 o 
  -4  10   2        0.37       -0.27      0.94 o 
  -3  10   2       75.36       75.51      3.04 o 
  -2  10   2      831.94      825.60     10.33 o 
  -1  10   2       34.54       37.14      1.88 o 
   0  10   2      603.91      565.13      6.41 o 
   1  10   2        4.54        4.06      0.81 o 
   2  10   2      211.18      208.64      3.85 o 
   3  10   2        1.44        0.61      0.81 o 
   4  10   2       77.33       81.34      2.88 o 
   5  10   2       76.63       79.21      3.44 o 
   6  10   2      283.30      326.55      7.42 o 
   7  10   2       39.07       41.81      3.22 o 
  -7  11   2        8.71       10.84      2.54 o 
  -6  11   2        6.64        5.92      1.95 o 
  -5  11   2       35.90       36.64      3.25 o 
  -4  11   2       17.87       22.52      3.89 o 
  -3  11   2       75.21       74.90      3.10 o 
  -2  11   2      212.60      209.91      4.99 o 
  -1  11   2      378.17      363.47      8.55 o 
   0  11   2      607.36      619.40      8.47 o 
   1  11   2      216.70      226.82      4.84 o 
   2  11   2        0.65        1.92      0.88 o 
   3  11   2      420.67      445.01      9.99 o 
   4  11   2      444.75      466.55      7.16 o 
   5  11   2      103.29      104.30      3.59 o 
   6  11   2        8.60        8.05      1.67 o 
   7  11   2        1.40        1.11      1.52 o 
  -7  12   2        2.20       -1.63      1.63 o 
  -6  12   2        0.03        0.00      1.72 o 
  -5  12   2        0.04       -1.46      1.35 o 
  -4  12   2       19.80       18.37      2.15 o 
  -3  12   2       12.48       10.85      1.67 o 
  -2  12   2       50.23       44.38      4.71 o 
  -1  12   2      180.12      177.83      5.44 o 
   0  12   2       34.69       29.72      2.30 o 
   1  12   2     1011.97      988.57     11.92 o 
   2  12   2      916.21      945.20     12.69 o 
   3  12   2      368.99      389.88      7.17 o 
   4  12   2      107.26      105.28      5.52 o 
   5  12   2        2.94        3.36      1.29 o 
   6  12   2        0.37       -0.27      1.41 o 
  -6  13   2       10.33        6.91      2.85 o 
  -5  13   2        8.81        5.28      1.67 o 
  -4  13   2        8.20        5.69      1.67 o 
  -3  13   2        2.86        1.16      1.18 o 
  -2  13   2       10.65        8.04      1.90 o 
  -1  13   2      106.42       92.70      5.29 o 
   0  13   2      143.38      146.31      6.91 o 
   1  13   2       33.08       37.84      2.87 o 
   2  13   2        5.95        5.78      1.41 o 
   3  13   2       10.75        5.69      1.22 o 
   4  13   2       22.39       23.13      2.58 o 
   5  13   2       63.90       66.23      3.21 o 
   6  13   2        2.09       -1.08      1.41 o 
  -5  14   2       28.92       27.14      2.82 o 
  -4  14   2        8.24        2.44      2.87 o 
  -3  14   2        6.29        3.47      1.59 o 
  -2  14   2        7.21        6.50      1.95 o 
  -1  14   2       10.44        9.68      2.44 o 
   0  14   2       10.67        8.77      1.95 o 
   1  14   2        4.33        6.10      1.72 o 
   2  14   2        1.88        6.20      2.03 o 
   3  14   2        0.75       -0.12      1.37 o 
   4  14   2        2.17        2.03      1.38 o 
   5  14   2        0.64        1.22      1.22 o 
  -4  15   2       25.47       32.41      6.11 o 
  -3  15   2        7.95        9.35      2.30 o 
  -2  15   2        2.87        4.06      1.72 o 
  -1  15   2      132.08      130.16     10.57 o 
   0  15   2        7.78        9.59      1.95 o 
   1  15   2        1.68        2.03      1.72 o 
   2  15   2        5.76        9.26      2.85 o 
   3  15   2        1.86        3.92      1.52 o 
   4  15   2        0.08        0.27      1.41 o 
  -3  16   2        3.01        4.99      2.03 o 
  -2  16   2       11.08       18.03      2.87 o 
  -1  16   2        7.33        5.34      2.44 o 
   0  16   2       15.55       19.65      2.87 o 
   1  16   2        9.83        9.40      2.30 o 
   2  16   2        6.88        8.94      2.30 o 
   3  16   2        0.17        1.63      1.72 o 
  -1  17   2        5.44        7.72      5.28 o 
   0  17   2       37.85       41.16      4.02 o 
   1  17   2       19.14       20.12      2.87 o 
  -9   0   3        0.15        1.63      2.44 o 
  -7   0   3       21.32       24.08      2.54 o 
  -5   0   3       13.31       11.38      2.44 o 
  -3   0   3      836.06      770.05      9.82 o 
  -1   0   3      322.63      359.64      7.34 o 
   1   0   3     1152.50     1172.47     25.89 o 
   3   0   3        0.93        2.40      1.14 o 
   5   0   3       65.80       70.32      2.63 o 
   7   0   3       17.41       13.52      2.30 o 
  -9   1   3        0.22       -0.81      1.72 o 
  -8   1   3        0.07       -0.30      1.04 o 
  -7   1   3        0.74       -0.54      1.28 o 
  -6   1   3       20.96       20.39      1.88 o 
  -5   1   3       43.77       42.85      2.00 o 
  -4   1   3      333.30      339.33      7.05 o 
  -3   1   3      273.81      272.43      3.44 o 
  -2   1   3      329.72      317.85      4.23 o 
  -1   1   3       29.79       34.25      1.35 o 
   0   1   3     4348.59     4000.39     62.01 o 
   1   1   3       14.23       16.38      0.81 o 
   2   1   3      133.56      129.70      4.23 o 
   3   1   3      223.08      217.73      2.88 o 
   4   1   3     1878.30     1832.63     13.10 o 
   5   1   3      115.25      111.33      3.00 o 
   6   1   3      313.88      313.27      4.25 o 
   7   1   3       41.35       37.59      2.63 o 
   8   1   3        1.67       -0.16      1.35 o 
   9   1   3        0.04        0.81      2.44 o 
  -9   2   3       27.06       25.76      2.82 o 
  -8   2   3       12.10       10.39      2.30 o 
  -7   2   3       37.72       38.02      3.45 o 
  -6   2   3      328.33      354.36      6.34 o 
  -5   2   3        0.57        0.81      0.66 o 
  -4   2   3      312.60      318.24      4.42 o 
  -3   2   3      363.94      365.58      7.53 o 
  -2   2   3     1294.40     1174.09      9.33 o 
  -1   2   3      212.35      176.49      3.13 o 
   0   2   3       49.88       38.44      1.53 o 
   1   2   3       18.64       19.15      1.06 o 
   2   2   3     1774.84     1770.93     11.57 o 
   3   2   3       61.01       60.28      1.45 o 
   4   2   3     1142.65     1126.42      9.02 o 
   5   2   3        0.13        0.14      0.57 o 
   6   2   3      283.80      274.13      4.83 o 
   7   2   3       14.59       12.08      1.67 o 
   8   2   3        4.75        1.63      1.72 o 
   9   2   3        3.90        2.44      3.25 o 
  -9   3   3        0.79       -0.81      1.72 o 
  -8   3   3        7.95        9.40      2.30 o 
  -7   3   3        6.70        3.66      1.72 o 
  -6   3   3        4.28        4.47      1.72 o 
  -5   3   3      226.18      227.54      4.54 o 
  -4   3   3      120.13      129.71      2.98 o 
  -3   3   3        3.91        5.33      0.66 o 
  -2   3   3      711.37      767.51     13.91 o 
  -1   3   3       89.86       95.70      1.37 o 
   0   3   3     1574.21     1518.59      9.71 o 
   1   3   3        2.08        2.11      0.44 o 
   2   3   3        4.65        4.99      0.38 o 
   3   3   3        2.19        2.93      0.43 o 
   4   3   3       86.14       90.15      1.98 o 
   5   3   3        0.13       -0.12      0.49 o 
   6   3   3      156.34      150.79      3.51 o 
   7   3   3        0.27        1.22      1.72 o 
   8   3   3       26.80       28.20      3.45 o 
   9   3   3        4.72        7.32      4.06 o 
  -9   4   3        3.70        1.74      2.03 o 
  -8   4   3       68.90       66.11      4.60 o 
  -7   4   3       27.48       21.74      2.87 o 
  -6   4   3       20.57       21.71      2.54 o 
  -5   4   3        1.93        1.63      0.94 o 
  -4   4   3     1101.76     1194.63     11.38 o 
  -3   4   3      170.82      169.81      3.35 o 
  -2   4   3      544.97      573.95      6.00 o 
  -1   4   3      533.26      512.03      3.98 o 
   0   4   3     1384.44     1229.40      8.36 o 
   1   4   3        1.85        2.34      0.36 o 
   2   4   3     1097.92     1039.87      7.80 o 
   3   4   3       84.47       81.93      1.47 o 
   4   4   3      288.90      293.52      6.07 o 
   5   4   3        6.42        7.26      0.96 o 
   6   4   3       23.15       22.02      2.15 o 
   7   4   3        0.44        0.81      1.72 o 
   8   4   3        9.64        7.72      2.30 o 
   9   4   3        0.49       -1.63      1.72 o 
  -9   5   3       17.72       22.76      3.45 o 
  -8   5   3        5.20        4.88      2.30 o 
  -7   5   3        7.49        5.92      1.95 o 
  -6   5   3       84.74       88.38      4.60 o 
  -5   5   3      150.06      144.89      5.18 o 
  -4   5   3        9.07        8.56      0.96 o 
  -3   5   3        5.31        2.73      0.70 o 
  -2   5   3     3878.45     4203.73     36.40 o 
  -1   5   3       14.57       14.91      0.73 o 
   0   5   3      807.38      850.02      5.82 o 
   1   5   3        4.13        4.26      0.43 o 
   2   5   3      589.35      661.03      9.96 o 
   3   5   3       40.82       37.38      1.03 o 
   4   5   3      173.10      182.58      3.93 o 
   5   5   3       18.17       17.15      1.67 o 
   6   5   3       18.91       14.50      1.67 o 
   7   5   3       23.32       23.58      2.87 o 
   8   5   3        9.23        4.88      2.30 o 
   9   5   3        0.26        0.70      1.95 o 
  -9   6   3        0.01        1.22      2.30 o 
  -8   6   3        8.59       13.24      4.06 o 
  -7   6   3       27.74       28.22      3.12 o 
  -6   6   3       13.36       21.71      3.25 o 
  -5   6   3       27.74       30.23      5.28 o 
  -4   6   3      183.08      179.50      5.44 o 
  -3   6   3       10.01        7.93      0.88 o 
  -2   6   3      935.65      973.58     14.26 o 
  -1   6   3      155.07      168.02      2.56 o 
   0   6   3     6640.55     7068.62     53.99 o 
   1   6   3     2034.49     2074.70     13.77 o 
   2   6   3       18.33       28.38      0.86 o 
   3   6   3       41.62       43.67      2.35 o 
   4   6   3        0.35        1.42      0.66 o 
   5   6   3        4.50        3.45      1.48 o 
   6   6   3       69.49       75.84      3.35 o 
   7   6   3        0.10       -0.81      1.15 o 
   8   6   3       23.53       18.95      3.12 o 
  -8   7   3       13.78       16.13      3.12 o 
  -7   7   3        0.11       -1.22      1.72 o 
  -6   7   3       29.91       29.20      4.88 o 
  -5   7   3       21.12       22.16      2.54 o 
  -4   7   3        0.16        1.22      1.15 o 
  -3   7   3       27.69       33.04      2.00 o 
  -2   7   3        6.21       10.48      1.08 o 
  -1   7   3      103.23      120.42      2.09 o 
   0   7   3      862.07      916.32      7.54 o 
   1   7   3      376.24      390.75      4.10 o 
   2   7   3      225.16      237.59      5.29 o 
   3   7   3        3.36        2.60      0.61 o 
   4   7   3        0.29        0.49      0.61 o 
   5   7   3       92.10      100.58      3.35 o 
   6   7   3       87.11       91.08      3.70 o 
   7   7   3        2.35        0.41      1.72 o 
   8   7   3        5.51        2.79      3.25 o 
  -8   8   3       69.90       75.75      5.17 o 
  -7   8   3        6.80        3.66      1.72 o 
  -6   8   3       10.68        6.53      3.66 o 
  -5   8   3      202.10      222.99     14.24 o 
  -4   8   3       56.99       56.87      3.25 o 
  -3   8   3       45.46       40.00      2.15 o 
  -2   8   3        5.03        2.60      0.70 o 
  -1   8   3       11.03       10.89      0.73 o 
   0   8   3       81.91      100.69      1.94 o 
   1   8   3        1.07        1.42      0.43 o 
   2   8   3       75.80       71.80      2.21 o 
   3   8   3       41.31       41.42      1.80 o 
   4   8   3        2.16        0.81      0.81 o 
   5   8   3        0.02       -0.27      0.94 o 
   6   8   3        4.00        2.79      1.23 o 
   7   8   3        0.35        2.44      1.72 o 
   8   8   3        4.88        6.50      2.30 o 
  -8   9   3       15.96       12.05      2.87 o 
  -7   9   3       42.43       46.70      4.28 o 
  -6   9   3      121.64      123.91      5.44 o 
  -5   9   3        0.77        0.81      1.35 o 
  -4   9   3       42.98       39.24      2.35 o 
  -3   9   3       83.60       85.39      3.10 o 
  -2   9   3       48.00       54.53      2.35 o 
  -1   9   3       39.32       32.67      1.49 o 
   0   9   3      176.93      171.32      2.75 o 
   1   9   3        0.06       -0.14      0.59 o 
   2   9   3       51.88       50.36      1.80 o 
   3   9   3        0.83        0.00      0.61 o 
   4   9   3       78.19       84.40      2.69 o 
   5   9   3        8.40       10.20      1.52 o 
   6   9   3       42.09       42.36      2.86 o 
   7   9   3        2.46        1.22      1.72 o 
   8   9   3       48.11       45.37      4.86 o 
  -7  10   3        1.60        0.27      2.85 o 
  -6  10   3       27.71       28.73      4.47 o 
  -5  10   3       26.68       29.96      3.12 o 
  -4  10   3        7.97        8.21      1.72 o 
  -3  10   3      163.41      159.24      4.52 o 
  -2  10   3      260.59      247.95      5.00 o 
  -1  10   3        9.34        6.04      1.18 o 
   0  10   3      193.87      171.95      5.31 o 
   1  10   3       57.34       62.42      2.12 o 
   2  10   3       33.40       34.33      1.70 o 
   3  10   3        7.61        6.27      1.06 o 
   4  10   3       83.89       85.74      3.03 o 
   5  10   3       11.91       11.05      2.22 o 
   6  10   3       67.44       68.42      4.63 o 
   7  10   3       17.79       16.81      3.66 o 
  -7  11   3        3.04        3.48      1.95 o 
  -6  11   3        0.09       -0.49      1.35 o 
  -5  11   3        0.49       -0.81      1.15 o 
  -4  11   3      130.16      122.17      4.05 o 
  -3  11   3       44.61       50.02      2.63 o 
  -2  11   3       35.15       27.11      2.00 o 
  -1  11   3      397.25      397.53      6.58 o 
   0  11   3      925.51      841.33     10.19 o 
   1  11   3      323.48      319.78      4.98 o 
   2  11   3        3.13        2.93      0.96 o 
   3  11   3      189.07      196.20      5.23 o 
   4  11   3        0.13        1.90      1.06 o 
   5  11   3       84.76       82.78      3.21 o 
   6  11   3      101.84      109.65      7.83 o 
   7  11   3        3.90        0.35      1.95 o 
  -6  12   3        0.22       -2.44      2.03 o 
  -5  12   3        0.03       -0.81      1.35 o 
  -4  12   3       72.84       67.65      3.29 o 
  -3  12   3       30.48       23.70      2.15 o 
  -2  12   3        9.74       10.78      1.97 o 
  -1  12   3        0.03       -1.22      2.03 o 
   0  12   3      250.41      242.48     17.49 o 
   1  12   3       17.11       21.38      2.05 o 
   2  12   3      604.20      627.09      8.02 o 
   3  12   3      101.08      107.81      3.34 o 
   4  12   3      180.60      181.01      4.42 o 
   5  12   3       12.61       13.87      1.90 o 
   6  12   3        5.98        3.25      1.67 o 
  -6  13   3        5.93        4.30      1.95 o 
  -5  13   3       58.26       54.94      4.28 o 
  -4  13   3       23.13       23.82      2.63 o 
  -3  13   3       54.46       49.00      2.95 o 
  -2  13   3       50.20       49.87      2.82 o 
  -1  13   3      119.94      106.55      4.60 o 
   0  13   3        5.06        4.88      1.72 o 
   1  13   3        0.28        1.22      1.15 o 
   2  13   3       16.98       16.01      1.88 o 
   3  13   3        1.84        0.99      1.06 o 
   4  13   3       48.58       48.47      2.52 o 
   5  13   3       53.49       52.89      2.88 o 
   6  13   3        8.46        7.08      2.74 o 
  -5  14   3        0.80        1.28      2.44 o 
  -4  14   3        2.79        0.50      1.65 o 
  -3  14   3        9.28        7.64      1.67 o 
  -2  14   3       69.80       58.79      3.70 o 
  -1  14   3       52.68       45.97      3.45 o 
   0  14   3       21.87       22.76      2.54 o 
   1  14   3       23.41       21.17      2.30 o 
   2  14   3        3.83        3.25      1.41 o 
   3  14   3        7.95        7.39      1.52 o 
   4  14   3       28.74       28.98      2.27 o 
   5  14   3        0.62        0.41      1.22 o 
  -4  15   3        1.86       -2.17      2.04 o 
  -3  15   3        0.68        0.00      1.72 o 
  -2  15   3       27.58       26.61      3.12 o 
  -1  15   3        7.28        9.76      3.25 o 
   0  15   3       64.92       63.04      4.88 o 
   1  15   3       14.11       15.05      2.30 o 
   2  15   3        0.35        3.25      2.44 o 
   3  15   3        0.15        0.27      1.41 o 
   4  15   3        2.82        2.14      1.60 o 
  -3  16   3       68.15       86.75      4.86 o 
  -2  16   3       13.56       19.93      2.87 o 
  -1  16   3       23.97       27.86      3.45 o 
   0  16   3        0.07        3.66      1.72 o 
   1  16   3        3.22        4.47      2.85 o 
   2  16   3       69.01       76.13      4.60 o 
   3  16   3        0.46        0.81      1.72 o 
   0  17   3        5.78        4.88      2.30 o 
  -8   0   4        0.10       -0.81      2.44 o 
  -6   0   4       30.24       28.46      3.25 o 
  -4   0   4     1110.11     1191.80     14.72 o 
  -2   0   4       56.63       47.98      2.44 o 
   0   0   4     7570.62     6898.40    166.90 o 
   2   0   4      386.13      397.27      6.34 o 
   4   0   4    13857.14    14003.17    104.36 o 
   6   0   4       82.93       83.07      4.02 o 
   8   0   4        2.22       -1.63      1.63 o 
  -9   1   4        2.31        2.44      2.44 o 
  -8   1   4       14.31       14.56      2.15 o 
  -7   1   4       14.71       13.94      1.67 o 
  -6   1   4        0.06       -0.81      0.94 o 
  -5   1   4      247.37      264.67      5.12 o 
  -4   1   4      257.09      270.80      3.70 o 
  -3   1   4      672.28      730.02      9.19 o 
  -2   1   4     2879.99     2954.84     25.88 o 
  -1   1   4     1693.08     1678.13     15.70 o 
   0   1   4       68.16       64.08      1.68 o 
   1   1   4      248.59      254.28      3.03 o 
   2   1   4      366.46      396.36      4.26 o 
   3   1   4        2.73        0.90      0.39 o 
   4   1   4      704.17      714.40      6.52 o 
   5   1   4        1.58        2.44      0.66 o 
   6   1   4     1051.86      965.47     10.49 o 
   7   1   4       28.37       27.04      2.35 o 
   8   1   4        6.68        4.88      3.25 o 
   9   1   4        3.18        3.25      2.44 o 
  -9   2   4       64.39       69.39      5.11 o 
  -8   2   4        2.62        2.44      1.72 o 
  -7   2   4       46.25       41.18      7.32 o 
  -6   2   4       26.17       30.98      2.70 o 
  -5   2   4       23.16       23.39      1.67 o 
  -4   2   4      455.02      496.71      6.11 o 
  -3   2   4       23.83       30.34      1.64 o 
  -2   2   4       37.56       34.77      1.41 o 
  -1   2   4      562.74      571.80     10.67 o 
   0   2   4      413.77      414.50      5.18 o 
   1   2   4      100.78      107.43      1.90 o 
   2   2   4       10.59       11.89      0.60 o 
   3   2   4        7.99        9.56      0.71 o 
   4   2   4       39.26       45.55      1.95 o 
   5   2   4       54.29       62.34      1.83 o 
   6   2   4        0.03        1.08      0.94 o 
   7   2   4       21.05       19.62      2.15 o 
   8   2   4      114.61      116.42     15.04 o 
   9   2   4        8.61        4.88      3.25 o 
  -9   3   4        1.03       -0.35      2.44 o 
  -8   3   4      131.06      135.93      6.02 o 
  -7   3   4       24.64       22.17      3.66 o 
  -6   3   4       72.03       83.78      5.29 o 
  -5   3   4      328.24      338.45      7.70 o 
  -4   3   4       66.62       64.50      2.11 o 
  -3   3   4       93.60       95.99      2.32 o 
  -2   3   4      908.11      903.86      7.94 o 
  -1   3   4        4.15        6.60      0.49 o 
   0   3   4     1326.07     1304.86     15.16 o 
   1   3   4       89.68       84.52      1.21 o 
   2   3   4        1.35        2.71      0.42 o 
   3   3   4      342.00      331.69      4.77 o 
   4   3   4      148.62      137.48      2.52 o 
   5   3   4        2.97        2.44      0.81 o 
   6   3   4      106.26      102.73      3.58 o 
   7   3   4        0.87       -0.81      1.63 o 
   8   3   4        0.14        2.03      1.72 o 
   9   3   4        0.65        0.00      2.44 o 
  -9   4   4       21.25       21.67      5.69 o 
  -8   4   4       74.87       77.14      8.13 o 
  -7   4   4       11.98       17.11      2.87 o 
  -6   4   4      216.39      230.24      6.90 o 
  -5   4   4       28.24       29.46      1.38 o 
  -4   4   4      219.49      229.37      4.31 o 
  -3   4   4       35.69       32.83      2.37 o 
  -2   4   4      182.90      220.79      3.88 o 
  -1   4   4       24.54       28.97      1.00 o 
   0   4   4      918.26      947.83      6.93 o 
   1   4   4      682.33      692.29      5.49 o 
   2   4   4      477.62      473.96      3.92 o 
   3   4   4      184.05      185.54      2.48 o 
   4   4   4        3.08        1.97      0.49 o 
   5   4   4        9.75        8.45      0.96 o 
   6   4   4        7.50       12.19      2.30 o 
   7   4   4        4.62        3.66      1.72 o 
   8   4   4        9.45       11.43      2.87 o 
   9   4   4        3.04        1.74      2.03 o 
  -9   5   4        3.99        4.47      2.30 o 
  -8   5   4       24.99       24.80      3.45 o 
  -7   5   4       99.26      108.56      5.17 o 
  -6   5   4       87.52       98.13      7.32 o 
  -5   5   4       99.52      102.52      4.60 o 
  -4   5   4        0.64        0.81      0.66 o 
  -3   5   4        1.85        0.65      0.54 o 
  -2   5   4      109.52      135.38      3.94 o 
  -1   5   4      210.94      216.80      2.48 o 
   0   5   4     3025.13     3161.61     19.50 o 
   1   5   4      413.60      412.57      5.08 o 
   2   5   4        3.76        3.45      0.49 o 
   3   5   4       26.32       29.47      1.08 o 
   4   5   4      294.89      303.02      8.51 o 
   5   5   4       28.93       26.14      1.86 o 
   6   5   4        6.81        3.66      1.72 o 
   7   5   4        1.90       -0.81      1.35 o 
   8   5   4       17.28       13.65      2.87 o 
  -8   6   4       30.77       30.49      3.45 o 
  -7   6   4       74.14       71.28      6.50 o 
  -6   6   4       42.83       41.61      3.45 o 
  -5   6   4      110.43      106.56      4.60 o 
  -4   6   4      219.78      227.61      6.92 o 
  -3   6   4      160.10      146.09      3.22 o 
  -2   6   4       85.83       80.86      2.35 o 
  -1   6   4        5.00        5.47      0.57 o 
   0   6   4      961.07     1008.25      6.99 o 
   1   6   4      372.34      396.54      4.49 o 
   2   6   4      303.58      320.25      3.45 o 
   3   6   4       24.01       21.83      1.38 o 
   4   6   4        7.99        7.92      1.18 o 
   5   6   4        4.61        4.41      1.18 o 
   6   6   4       65.36       61.08      4.02 o 
   7   6   4        0.04       -0.41      1.72 o 
   8   6   4        0.07        0.00      1.72 o 
  -8   7   4       68.23       74.54      4.86 o 
  -7   7   4       23.72       25.44      3.45 o 
  -6   7   4        4.99        5.69      1.72 o 
  -5   7   4        0.01       -1.22      1.15 o 
  -4   7   4      822.57      801.40     26.50 o 
  -3   7   4      607.76      599.42      9.09 o 
  -2   7   4        1.27        1.95      0.61 o 
  -1   7   4       77.06       88.17      2.39 o 
   0   7   4      241.80      269.24      3.34 o 
   1   7   4       69.28       70.37      1.42 o 
   2   7   4       98.48      102.28      2.27 o 
   3   7   4       52.34       56.01      2.46 o 
   4   7   4        1.08        1.63      0.94 o 
   5   7   4        1.48        2.54      1.04 o 
   6   7   4        0.77        0.65      1.35 o 
   7   7   4        5.16        1.39      1.95 o 
   8   7   4       20.93       15.66      4.06 o 
  -8   8   4       17.54       13.16      2.87 o 
  -7   8   4       82.25       68.39      4.60 o 
  -6   8   4      252.66      249.06      7.75 o 
  -5   8   4      304.16      311.44     13.83 o 
  -4   8   4       15.37       10.57      1.72 o 
  -3   8   4      137.06      127.23      3.58 o 
  -2   8   4       27.44       37.18      1.63 o 
  -1   8   4      259.08      250.14      3.31 o 
   0   8   4       96.61      119.96      2.32 o 
   1   8   4       18.41       18.68      0.98 o 
   2   8   4      142.97      143.23      3.64 o 
   3   8   4        0.04        0.41      0.51 o 
   4   8   4       68.11       72.28      2.47 o 
   5   8   4        6.36        4.88      1.41 o 
   6   8   4        7.57        4.06      2.44 o 
   7   8   4       12.98        9.79      2.30 o 
   8   8   4        9.69        8.94      2.87 o 
  -8   9   4       45.06       38.37      4.02 o 
  -7   9   4      244.07      269.50     13.42 o 
  -6   9   4        0.11        1.14      1.35 o 
  -5   9   4        3.92        3.66      1.72 o 
  -4   9   4       98.28       93.77      4.28 o 
  -3   9   4       84.96       81.62      3.10 o 
  -2   9   4       52.19       49.68      2.35 o 
  -1   9   4      171.70      158.26      3.25 o 
   0   9   4        2.22        3.15      0.82 o 
   1   9   4       45.49       45.98      2.12 o 
   2   9   4        2.46        1.83      0.81 o 
   3   9   4        0.00       -0.95      0.66 o 
   4   9   4        0.89        0.00      0.81 o 
   5   9   4        0.44        1.22      1.44 o 
   6   9   4        6.89        4.76      1.95 o 
   7   9   4       19.78       14.81      2.87 o 
  -7  10   4        2.25        2.67      1.95 o 
  -6  10   4      147.71      148.45      6.02 o 
  -5  10   4      109.09       99.71      4.86 o 
  -4  10   4        8.21        6.23      1.98 o 
  -3  10   4       11.15       12.01      1.87 o 
  -2  10   4        1.32        1.63      0.94 o 
  -1  10   4        2.94        4.25      1.06 o 
   0  10   4      376.20      384.41      5.70 o 
   1  10   4      104.91      105.35      2.59 o 
   2  10   4      275.76      280.96      4.75 o 
   3  10   4        7.86        6.55      1.11 o 
   4  10   4       48.28       53.28      3.52 o 
   5  10   4        1.17        0.58      1.18 o 
   6  10   4        3.12        2.44      1.72 o 
   7  10   4       35.48       37.23      4.28 o 
  -7  11   4       11.81       12.05      2.87 o 
  -6  11   4        0.27       -1.14      1.35 o 
  -5  11   4       32.58       34.14      3.66 o 
  -4  11   4       12.81        8.43      1.41 o 
  -3  11   4      164.16      146.85      4.31 o 
  -2  11   4       27.73       25.82      2.00 o 
  -1  11   4       63.07       61.43      2.82 o 
   0  11   4      176.24      173.07      4.23 o 
   1  11   4      192.28      188.05      5.87 o 
   2  11   4      191.16      205.10      6.57 o 
   3  11   4        9.08       14.33      1.55 o 
   4  11   4        5.96        6.23      1.29 o 
   5  11   4      142.46      163.39      5.02 o 
   6  11   4       97.59       96.20      5.75 o 
   7  11   4       20.14       21.14      4.88 o 
  -6  12   4        2.46        2.44      1.95 o 
  -5  12   4        2.33        2.03      2.03 o 
  -4  12   4       10.72        8.64      1.67 o 
  -3  12   4        0.08       -1.41      0.94 o 
  -2  12   4       85.72       77.55      3.10 o 
  -1  12   4       49.10       39.04      2.87 o 
   0  12   4       93.46       79.35      3.70 o 
   1  12   4      289.90      267.95      5.60 o 
   2  12   4        0.52        0.37      0.88 o 
   3  12   4      453.92      462.03     13.63 o 
   4  12   4      263.58      282.83     11.62 o 
   5  12   4       86.43       96.47      4.27 o 
   6  12   4       38.22       45.76      4.60 o 
  -6  13   4       31.24       31.12      3.70 o 
  -5  13   4        0.03       -2.03      2.03 o 
  -4  13   4       18.59       20.08      2.48 o 
  -3  13   4        6.83        6.30      1.41 o 
  -2  13   4       16.97       13.82      2.30 o 
  -1  13   4       18.34        9.76      1.72 o 
   0  13   4       31.31       31.79      2.87 o 
   1  13   4       24.86       24.16      2.30 o 
   2  13   4       82.75       75.68      3.24 o 
   3  13   4       31.33       34.93      2.35 o 
   4  13   4        4.36        2.76      1.29 o 
   5  13   4       25.31       22.96      2.48 o 
  -5  14   4       14.72       13.43      2.87 o 
  -4  14   4        5.71        6.10      2.01 o 
  -3  14   4       32.16       33.35      2.82 o 
  -2  14   4        5.63        4.47      2.03 o 
  -1  14   4        7.76        6.53      3.66 o 
   0  14   4       17.97       14.01      2.30 o 
   1  14   4       17.45       21.02      4.06 o 
   2  14   4       16.74       20.92      2.15 o 
   3  14   4        1.86        1.56      1.52 o 
   4  14   4        1.25        0.81      1.22 o 
   5  14   4        0.58       -1.11      1.52 o 
  -4  15   4        3.06        5.96      1.88 o 
  -3  15   4        0.70       -1.63      1.72 o 
  -2  15   4       12.09       16.68      4.88 o 
  -1  15   4        2.57        4.06      2.85 o 
   0  15   4        3.35        0.81      2.03 o 
   1  15   4       49.39       50.40      4.47 o 
   2  15   4        4.87        4.06      2.44 o 
   3  15   4        1.92        3.70      1.52 o 
   4  15   4        5.46        4.34      2.04 o 
  -3  16   4       54.87       74.06      4.88 o 
  -2  16   4        0.66        2.32      1.95 o 
  -1  16   4        9.66       21.95      2.87 o 
   0  16   4        1.86        4.18      2.03 o 
   1  16   4        0.00        1.63      1.72 o 
   2  16   4       10.91       17.71      2.87 o 
  -9   0   5      119.25      132.54      9.76 o 
  -7   0   5        3.99        1.30      1.63 o 
  -5   0   5       84.38       96.77      4.88 o 
  -3   0   5       33.15       30.90      2.44 o 
  -1   0   5      375.83      327.58      7.33 o 
   1   0   5       56.34       65.07      2.30 o 
   3   0   5       81.68       91.56      3.12 o 
   5   0   5        7.59       20.59      3.66 o 
   7   0   5        4.50        4.88      2.44 o 
  -9   1   5       50.85       47.50      7.32 o 
  -8   1   5       36.46       39.94      3.10 o 
  -7   1   5        0.19        0.00      0.94 o 
  -6   1   5        0.25        0.81      1.15 o 
  -5   1   5        9.33       14.42      1.22 o 
  -4   1   5       22.66       25.45      1.20 o 
  -3   1   5      173.02      181.73      3.58 o 
  -2   1   5      770.77      773.18      8.32 o 
  -1   1   5      410.56      416.03      5.00 o 
   0   1   5       85.96       82.96      4.07 o 
   1   1   5      112.79      107.44      2.03 o 
   2   1   5      628.46      663.37      6.42 o 
   3   1   5        1.07        0.68      0.63 o 
   4   1   5       24.69       25.73      2.58 o 
   5   1   5       31.79       29.45      1.70 o 
   6   1   5      357.96      338.40      5.67 o 
   7   1   5       22.83       19.39      2.27 o 
   8   1   5       47.87       47.16      5.69 o 
   9   1   5        8.80        8.94      3.25 o 
  -9   2   5        3.56        2.71      1.88 o 
  -8   2   5        0.03        1.63      1.72 o 
  -7   2   5      138.12      137.17      5.44 o 
  -6   2   5       37.20       34.16      2.15 o 
  -5   2   5       90.89       88.52      3.20 o 
  -4   2   5      769.78      823.13      8.55 o 
  -3   2   5       18.30       19.49      1.22 o 
  -2   2   5      684.35      713.62      7.84 o 
  -1   2   5      363.53      366.39      4.70 o 
   0   2   5      957.66      864.13      7.21 o 
   1   2   5       11.87        9.27      0.81 o 
   2   2   5       44.25       45.29      2.16 o 
   3   2   5        0.49        0.63      0.39 o 
   4   2   5      146.38      174.22      9.32 o 
   5   2   5       11.79       12.28      1.22 o 
   6   2   5       88.64       82.71      6.65 o 
   7   2   5        2.00        2.85      1.72 o 
   8   2   5      110.74      101.36      5.69 o 
   9   2   5        5.67        8.13      3.25 o 
  -9   3   5        1.10        2.09      2.44 o 
  -8   3   5      401.61      425.30     10.63 o 
  -7   3   5        4.15        2.44      1.72 o 
  -6   3   5       54.74       50.58      2.63 o 
  -5   3   5       14.24       16.95      1.76 o 
  -4   3   5       11.40        8.53      1.05 o 
  -3   3   5      571.47      606.90      6.69 o 
  -2   3   5      116.69      122.74      2.66 o 
  -1   3   5        3.84        4.75      0.82 o 
   0   3   5      690.91      712.19      5.66 o 
   1   3   5       23.95       23.93      0.74 o 
   2   3   5      724.60      707.27      5.16 o 
   3   3   5        1.48        2.13      0.43 o 
   4   3   5        2.72        3.74      0.81 o 
   5   3   5        7.27        8.83      1.18 o 
   6   3   5       64.21       63.40      5.95 o 
   7   3   5        0.10       -1.22      1.22 o 
   8   3   5       30.84       24.23      6.50 o 
  -9   4   5       77.92       80.74      5.44 o 
  -8   4   5        0.08       -2.44      1.72 o 
  -7   4   5        3.26        4.06      1.72 o 
  -6   4   5      363.52      363.11      8.91 o 
  -5   4   5       91.90       95.54      2.69 o 
  -4   4   5        6.52       10.02      1.18 o 
  -3   4   5        1.11        1.35      0.51 o 
  -2   4   5     1128.52     1147.94      9.80 o 
  -1   4   5      119.83      112.61      1.94 o 
   0   4   5       23.25       28.38      0.98 o 
   1   4   5      167.37      166.49      2.24 o 
   2   4   5      269.31      255.68      2.68 o 
   3   4   5        4.16        5.77      0.60 o 
   4   4   5      190.53      190.82      2.94 o 
   5   4   5       11.52       11.80      1.52 o 
   6   4   5       50.20       51.92      3.70 o 
   7   4   5        0.59       -1.46      1.35 o 
   8   4   5        1.34        0.81      1.72 o 
  -8   5   5       47.01       40.28      4.02 o 
  -7   5   5      107.31      115.22      8.94 o 
  -6   5   5       43.17       41.26      3.45 o 
  -5   5   5       75.10       85.38      4.02 o 
  -4   5   5      424.14      428.08      6.47 o 
  -3   5   5      148.82      141.68      3.61 o 
  -2   5   5       86.42       78.78      2.03 o 
  -1   5   5        0.00        1.22      0.33 o 
   0   5   5     2596.90     2774.49     17.57 o 
   1   5   5        0.14        0.18      0.39 o 
   2   5   5      248.94      262.06      4.07 o 
   3   5   5       29.59       29.45      1.08 o 
   4   5   5      256.95      271.45      5.25 o 
   5   5   5        6.39        4.47      1.72 o 
   6   5   5       30.01       30.54      3.45 o 
   7   5   5        2.02        2.44      2.44 o 
   8   5   5        0.74       -0.81      1.72 o 
  -8   6   5       22.01       26.03      4.06 o 
  -7   6   5        3.52        2.03      2.03 o 
  -6   6   5       64.10       62.27      4.02 o 
  -5   6   5      130.98      128.52      5.18 o 
  -4   6   5      114.69      113.95      4.28 o 
  -3   6   5      111.86      105.29      6.81 o 
  -2   6   5      941.95      888.83     17.43 o 
  -1   6   5       17.19       16.40      0.84 o 
   0   6   5      353.45      363.22      3.64 o 
   1   6   5      208.48      216.27      2.86 o 
   2   6   5     3339.75     3454.04     43.12 o 
   3   6   5      683.96      681.73      7.41 o 
   4   6   5        7.59        6.50      1.34 o 
   5   6   5       22.85       18.70      2.54 o 
   6   6   5        4.21        3.25      2.85 o 
   7   6   5        0.00        0.00      1.72 o 
   8   6   5        3.92        4.88      2.44 o 
  -8   7   5        8.35        9.12      2.54 o 
  -7   7   5       64.86       61.84      4.60 o 
  -6   7   5       63.34       65.76      4.28 o 
  -5   7   5        0.05       -0.41      2.03 o 
  -4   7   5      250.87      245.32      6.60 o 
  -3   7   5      117.83      107.80      4.13 o 
  -2   7   5        0.10        0.54      0.51 o 
  -1   7   5      160.37      154.37      2.91 o 
   0   7   5        3.98        6.56      0.66 o 
   1   7   5        9.66       11.52      0.70 o 
   2   7   5      188.67      197.77      8.57 o 
   3   7   5       60.37       63.10      2.82 o 
   4   7   5      130.66      120.84      3.44 o 
   5   7   5       12.95       12.61      2.30 o 
   6   7   5        0.61        0.81      2.03 o 
   7   7   5       10.13        9.76      2.54 o 
   8   7   5       15.82       10.16      2.87 o 
  -8   8   5       10.10        6.10      2.30 o 
  -7   8   5       50.79       53.31      4.28 o 
  -6   8   5      230.00      246.63      7.75 o 
  -5   8   5       21.86       22.36      2.87 o 
  -4   8   5       12.57        9.51      1.72 o 
  -3   8   5      458.36      433.81      7.16 o 
  -2   8   5       96.66       94.71      3.17 o 
  -1   8   5       89.52       88.53      2.01 o 
   0   8   5        0.03        0.95      0.57 o 
   1   8   5        6.55        8.77      0.85 o 
   2   8   5       21.73       25.56      1.76 o 
   3   8   5        4.79        7.00      0.96 o 
   4   8   5       42.03       40.01      2.72 o 
   5   8   5       12.57       13.21      2.30 o 
   6   8   5        3.47        0.49      1.63 o 
   7   8   5        0.15        0.00      1.72 o 
  -7   9   5       13.02       12.22      3.25 o 
  -6   9   5       81.25       70.75      4.60 o 
  -5   9   5      114.89      127.59      5.44 o 
  -4   9   5      288.95      283.21      8.14 o 
  -3   9   5       11.08       14.61      1.67 o 
  -2   9   5       80.76       80.26      4.08 o 
  -1   9   5      187.67      187.60      4.02 o 
   0   9   5        2.01        2.28      0.73 o 
   1   9   5        0.90        0.16      0.61 o 
   2   9   5       49.14       47.40      1.97 o 
   3   9   5        1.22        0.58      1.06 o 
   4   9   5        0.12        0.81      1.04 o 
   5   9   5        0.54       -1.22      2.03 o 
   6   9   5        9.89        8.13      2.30 o 
   7   9   5        3.73        3.35      2.09 o 
  -7  10   5       13.74       18.95      3.12 o 
  -6  10   5       82.18       74.90      6.10 o 
  -5  10   5        0.62        0.00      2.03 o 
  -4  10   5       42.06       29.04      5.28 o 
  -3  10   5       63.22       54.40      2.86 o 
  -2  10   5       16.38       14.07      1.67 o 
  -1  10   5      156.04      152.41      3.34 o 
   0  10   5       34.21       38.27      1.80 o 
   1  10   5        0.84        1.42      0.81 o 
   2  10   5      136.61      126.37      4.11 o 
   3  10   5       30.79       30.82      3.05 o 
   4  10   5       25.05       23.29      2.15 o 
   5  10   5        5.70        5.69      2.30 o 
   6  10   5       24.10       19.40      3.12 o 
   7  10   5        9.29        6.50      2.54 o 
  -7  11   5       22.90       21.14      4.88 o 
  -6  11   5        4.28        4.41      1.95 o 
  -5  11   5       18.25       14.63      2.54 o 
  -4  11   5        0.56        0.65      1.35 o 
  -3  11   5       24.89       26.45      2.96 o 
  -2  11   5      190.62      167.77      4.37 o 
  -1  11   5       47.25       49.54      2.35 o 
   0  11   5       29.92       26.60      1.88 o 
   1  11   5      340.57      339.83      5.99 o 
   2  11   5      515.79      515.80      9.75 o 
   3  11   5       69.65       71.38      3.76 o 
   4  11   5        0.25        0.93      1.51 o 
   5  11   5       41.46       42.72      4.02 o 
   6  11   5        0.01        0.81      1.72 o 
  -6  12   5        1.67        0.23      1.95 o 
  -5  12   5        0.85       -0.81      4.06 o 
  -4  12   5        0.85       -1.42      1.20 o 
  -3  12   5        8.99        9.95      1.67 o 
  -2  12   5      123.96      109.66      3.70 o 
  -1  12   5       47.78       34.17      2.87 o 
   0  12   5        0.02        0.65      1.35 o 
   1  12   5        0.20        1.16      1.18 o 
   2  12   5       95.89       96.46      3.10 o 
   3  12   5       40.73       43.11      2.27 o 
   4  12   5      214.99      239.59     10.27 o 
   5  12   5       54.14       51.66      4.60 o 
   6  12   5       28.80       31.87      4.06 o 
  -5  13   5       17.78       12.88      2.85 o 
  -4  13   5        6.46        2.73      1.52 o 
  -3  13   5      106.99       93.47      4.80 o 
  -2  13   5       31.88       32.52      3.12 o 
  -1  13   5       15.92       13.82      2.30 o 
   0  13   5       52.40       53.30      4.88 o 
   1  13   5       71.32       68.21      3.05 o 
   2  13   5        9.89        8.72      1.67 o 
   3  13   5        0.53        0.65      0.96 o 
   4  13   5        8.56        8.24      3.28 o 
   5  13   5       17.27       17.44      6.10 o 
  -5  14   5        9.90       14.48      3.12 o 
  -4  14   5        4.03        4.15      2.28 o 
  -3  14   5        3.23        6.10      2.30 o 
  -2  14   5        0.69        0.81      1.72 o 
  -1  14   5        0.92       -0.41      1.72 o 
   0  14   5       36.73       32.85      3.25 o 
   1  14   5       39.88       41.60      3.12 o 
   2  14   5        0.67        0.12      1.18 o 
   3  14   5       21.76       22.85      2.48 o 
   4  14   5       15.58       17.32      2.48 o 
  -4  15   5       20.72       27.86      3.45 o 
  -3  15   5        2.79        0.00      1.72 o 
  -2  15   5        0.07        0.16      1.35 o 
  -1  15   5        1.16       -0.81      1.35 o 
   0  15   5       15.80       17.68      2.54 o 
   1  15   5       10.97       16.48      2.54 o 
   2  15   5       11.29       12.61      3.66 o 
   3  15   5        2.82        2.07      1.52 o 
  -2  16   5       53.57       66.31      4.49 o 
  -1  16   5       36.05       41.62      3.70 o 
   0  16   5       17.23       26.01      3.12 o 
   1  16   5       27.30       42.04      4.06 o 
   2  16   5        0.57        4.47      1.72 o 
  -8   0   6       52.30       55.94      8.94 o 
  -6   0   6        1.45       -0.81      1.63 o 
  -4   0   6      184.94      200.52      8.95 o 
  -2   0   6     1775.45     2022.46     31.17 o 
   0   0   6      643.87      647.34     13.87 o 
   2   0   6     2350.04     2279.49     44.39 o 
   4   0   6       63.18       71.92      3.25 o 
   6   0   6     1180.51     1106.62     16.73 o 
   8   0   6       20.49       21.14      4.06 o 
  -9   1   6       12.05       10.65      2.87 o 
  -8   1   6       23.32       18.01      2.35 o 
  -7   1   6        2.44        1.97      1.18 o 
  -6   1   6       54.47       49.86      2.74 o 
  -5   1   6       82.25       83.88      2.29 o 
  -4   1   6       16.55       10.42      1.06 o 
  -3   1   6      640.79      643.51      8.15 o 
  -2   1   6      608.41      676.26      8.00 o 
  -1   1   6     1513.11     1590.28     27.34 o 
   0   1   6     2896.20     3100.30     24.58 o 
   1   1   6      964.12      969.59      8.68 o 
   2   1   6      125.93      117.81      2.44 o 
   3   1   6        7.51        6.96      0.94 o 
   4   1   6        4.07        1.83      0.81 o 
   5   1   6        0.12        0.41      0.81 o 
   6   1   6      162.66      169.26      4.04 o 
   7   1   6        0.01        0.49      1.84 o 
   8   1   6      161.82      150.45      8.95 o 
  -9   2   6        4.23        3.25      1.88 o 
  -8   2   6      151.46      165.34      6.59 o 
  -7   2   6      311.41      351.35     15.46 o 
  -6   2   6        1.70        0.81      1.53 o 
  -5   2   6       43.25       46.36      2.70 o 
  -4   2   6      113.40      124.12      2.93 o 
  -3   2   6       64.90       61.58      2.16 o 
  -2   2   6       99.11      148.61      3.29 o 
  -1   2   6       57.90       78.64      2.15 o 
   0   2   6       16.68       15.16      0.88 o 
   1   2   6      186.30      178.50      2.94 o 
   2   2   6        2.46        0.81      0.45 o 
   3   2   6        0.11        0.23      0.70 o 
   4   2   6       26.94       26.10      1.49 o 
   5   2   6        3.11        3.62      0.88 o 
   6   2   6        9.39        6.58      1.74 o 
   7   2   6        7.22       11.41      4.06 o 
   8   2   6        2.62        1.63      2.44 o 
  -9   3   6       42.59       43.71      4.28 o 
  -8   3   6       55.27       56.29      4.60 o 
  -7   3   6        0.03       -0.81      2.03 o 
  -6   3   6      262.30      258.55      4.83 o 
  -5   3   6      245.63      226.64      4.58 o 
  -4   3   6       59.18       69.78      2.32 o 
  -3   3   6      880.67      895.53      8.87 o 
  -2   3   6        0.01        0.27      0.64 o 
  -1   3   6      115.90      113.79      2.32 o 
   0   3   6      159.95      162.48      2.27 o 
   1   3   6      105.33      107.97      1.58 o 
   2   3   6      204.78      207.66      2.87 o 
   3   3   6       22.50       25.68      1.38 o 
   4   3   6        7.71        7.61      0.96 o 
   5   3   6       34.96       32.54      2.15 o 
   6   3   6       53.90       48.54      3.45 o 
   7   3   6        0.06        1.97      3.25 o 
   8   3   6       27.19       20.97      3.12 o 
  -8   4   6       36.97       35.03      4.02 o 
  -7   4   6       71.40       74.94      4.60 o 
  -6   4   6      406.01      409.51     18.31 o 
  -5   4   6      159.29      165.52      3.59 o 
  -4   4   6      429.15      434.27      6.69 o 
  -3   4   6       31.32       28.45      1.49 o 
  -2   4   6      209.37      211.76      3.90 o 
  -1   4   6        1.99        2.17      0.51 o 
   0   4   6       65.91       76.05      1.83 o 
   1   4   6       74.23       75.20      1.45 o 
   2   4   6      185.05      182.73      3.76 o 
   3   4   6      123.64      122.00      3.64 o 
   4   4   6       74.04       72.41      2.63 o 
   5   4   6        7.59       10.84      6.10 o 
   6   4   6        2.57        3.66      1.72 o 
   7   4   6        1.29        1.22      1.72 o 
   8   4   6        6.97        4.47      2.30 o 
  -8   5   6       12.04       16.75      3.12 o 
  -7   5   6        2.76        2.44      1.72 o 
  -6   5   6       69.57       72.45      4.47 o 
  -5   5   6      293.76      271.38      7.48 o 
  -4   5   6      588.85      606.41      8.38 o 
  -3   5   6       67.71       70.98      2.21 o 
  -2   5   6       83.17       71.69      2.03 o 
  -1   5   6        7.91        9.09      0.77 o 
   0   5   6      144.22      155.08      3.63 o 
   1   5   6      129.28      124.64      2.15 o 
   2   5   6      638.67      628.66     11.11 o 
   3   5   6       73.23       68.17      2.05 o 
   4   5   6        8.28       11.21      2.44 o 
   5   5   6       12.17       12.43      4.06 o 
   6   5   6       81.51       74.69      8.94 o 
   7   5   6        3.73        3.02      1.95 o 
   8   5   6        0.43       -0.41      1.72 o 
  -8   6   6        3.00        0.41      1.72 o 
  -7   6   6        2.02        0.41      1.72 o 
  -6   6   6       62.16       62.52      4.47 o 
  -5   6   6      140.32      148.83      5.75 o 
  -4   6   6       47.73       53.56      4.24 o 
  -3   6   6      516.05      484.98      7.02 o 
  -2   6   6      262.33      280.76      4.58 o 
  -1   6   6      117.83      113.83      1.99 o 
   0   6   6      184.04      174.47      2.52 o 
   1   6   6       13.72       14.82      1.24 o 
   2   6   6      418.92      417.03      4.39 o 
   3   6   6       15.35       18.58      2.14 o 
   4   6   6       22.39       28.91      2.87 o 
   5   6   6        4.59        3.66      1.72 o 
   6   6   6        2.15        1.63      1.72 o 
   7   6   6        0.08       -0.81      1.72 o 
   8   6   6        5.31        2.03      2.85 o 
  -8   7   6        2.96        0.81      1.72 o 
  -7   7   6       48.70       48.84      4.02 o 
  -6   7   6      207.08      211.99      7.17 o 
  -5   7   6      176.61      200.98      6.60 o 
  -4   7   6      107.24      111.79      9.35 o 
  -3   7   6        0.98        0.54      0.94 o 
  -2   7   6     1109.03     1053.89     10.18 o 
  -1   7   6      518.64      485.98      4.80 o 
   0   7   6       78.50       83.24      1.70 o 
   1   7   6        4.37        6.13      0.77 o 
   2   7   6        9.09        9.59      0.96 o 
   3   7   6       11.67       12.31      1.94 o 
   4   7   6        0.01        0.00      1.15 o 
   5   7   6       22.05       20.05      3.25 o 
   6   7   6        0.12       -0.16      1.35 o 
   7   7   6        0.13        1.63      1.72 o 
  -8   8   6       13.89        8.94      4.06 o 
  -7   8   6       83.74       90.62      5.44 o 
  -6   8   6       21.49       15.14      2.87 o 
  -5   8   6      214.12      199.38      7.32 o 
  -4   8   6      367.92      356.44     14.65 o 
  -3   8   6      614.01      579.01     29.32 o 
  -2   8   6       79.75       86.86      2.62 o 
  -1   8   6       23.41       24.73      1.27 o 
   0   8   6        2.22        0.68      0.66 o 
   1   8   6       98.13       96.66      1.84 o 
   2   8   6       11.92       13.48      1.11 o 
   3   8   6        0.06        0.00      0.66 o 
   4   8   6       54.63       60.56      6.91 o 
   5   8   6        2.56        1.63      1.72 o 
   6   8   6        3.63        4.06      2.85 o 
   7   8   6        0.07       -1.22      1.72 o 
  -7   9   6        4.09        4.47      2.30 o 
  -6   9   6       41.01       35.43      3.70 o 
  -5   9   6      481.66      462.29     10.64 o 
  -4   9   6        0.78        1.79      1.35 o 
  -3   9   6       19.29       16.84      1.67 o 
  -2   9   6      203.74      189.89      3.89 o 
  -1   9   6      104.39      103.30      2.38 o 
   0   9   6       70.14       67.78      1.94 o 
   1   9   6       38.17       37.73      1.70 o 
   2   9   6        0.33        0.00      0.61 o 
   3   9   6        0.08        0.54      0.94 o 
   4   9   6        3.39        3.74      1.63 o 
   5   9   6        0.00       -0.98      1.35 o 
   6   9   6        1.09        2.32      1.95 o 
   7   9   6        0.37       -1.63      1.72 o 
  -7  10   6        7.86        4.97      2.54 o 
  -6  10   6       25.89       25.31      3.45 o 
  -5  10   6        3.84        4.41      2.44 o 
  -4  10   6      213.47      188.34     12.61 o 
  -3  10   6      163.56      137.80      4.17 o 
  -2  10   6        5.92        1.83      1.20 o 
  -1  10   6        6.17        8.74      1.70 o 
   0  10   6        1.39        1.42      0.88 o 
   1  10   6       37.06       33.57      1.70 o 
   2  10   6       55.36       56.12      2.27 o 
   3  10   6       41.77       42.76      2.48 o 
   4  10   6       47.56       51.91      4.88 o 
   5  10   6        3.19        6.50      2.30 o 
   6  10   6        8.96        7.32      2.44 o 
  -6  11   6        1.22        2.21      1.95 o 
  -5  11   6        3.09        0.81      1.35 o 
  -4  11   6        2.03        0.98      1.35 o 
  -3  11   6       56.53       55.19      2.95 o 
  -2  11   6        7.55        3.14      1.37 o 
  -1  11   6      241.73      211.35      4.84 o 
   0  11   6       45.92       37.29      2.15 o 
   1  11   6       18.93       21.57      1.55 o 
   2  11   6       32.12       33.20      2.70 o 
   3  11   6       25.36       27.41      2.48 o 
   4  11   6       28.64       34.56      3.45 o 
   5  11   6        3.74        4.06      1.95 o 
   6  11   6        3.93        5.69      2.44 o 
  -6  12   6        0.45        1.97      1.95 o 
  -5  12   6        0.04       -0.81      1.45 o 
  -4  12   6        1.07        3.14      1.95 o 
  -3  12   6        5.69        2.98      1.41 o 
  -2  12   6       56.59       54.38      2.95 o 
  -1  12   6        2.81        4.06      1.72 o 
   0  12   6      118.10      100.28      4.28 o 
   1  12   6       50.35       44.85      2.63 o 
   2  12   6       68.70       65.65      2.69 o 
   3  12   6      205.65      224.82      5.71 o 
   4  12   6        5.19        4.30      1.95 o 
   5  12   6      101.26       99.63      6.50 o 
  -5  13   6       11.94       17.74      3.12 o 
  -4  13   6       47.48       53.28      4.02 o 
  -3  13   6        0.87       -0.23      1.18 o 
  -2  13   6       10.13       12.93      2.30 o 
  -1  13   6        3.62        0.98      1.35 o 
   0  13   6        7.88        7.20      1.95 o 
   1  13   6       21.20       15.39      1.90 o 
   2  13   6       33.67       33.48      2.48 o 
   3  13   6        0.70        0.46      1.18 o 
   4  13   6       20.88       20.02      3.12 o 
   5  13   6       16.61       19.26      4.47 o 
  -4  14   6        2.82        2.28      1.88 o 
  -3  14   6        8.67       11.00      4.47 o 
  -2  14   6        1.36       -1.83      1.22 o 
  -1  14   6       27.15       25.12      2.87 o 
   0  14   6        2.30        1.30      1.35 o 
   1  14   6        2.13        5.82      2.44 o 
   2  14   6        8.27        8.05      1.67 o 
   3  14   6       10.73       20.21      3.12 o 
   4  14   6        6.72        7.32      2.30 o 
  -3  15   6       11.14       13.72      3.12 o 
  -2  15   6        4.13        8.94      2.30 o 
  -1  15   6        4.48        3.66      1.72 o 
   0  15   6        1.23        2.44      1.72 o 
   1  15   6        2.12        3.66      1.72 o 
   2  15   6        1.22        0.00      2.44 o 
   3  15   6        4.10        5.69      2.30 o 
  -1  16   6       49.76       63.93      5.69 o 
   0  16   6        1.69        4.88      1.95 o 
  -9   0   7        7.48        9.76      4.06 o 
  -7   0   7      401.74      403.59      9.73 o 
  -5   0   7       15.63       13.64      1.95 o 
  -3   0   7      145.28      136.65      5.69 o 
  -1   0   7        0.95        1.63      0.81 o 
   1   0   7        0.07       -0.41      0.57 o 
   3   0   7        5.94        8.56      1.72 o 
   5   0   7        2.41        2.03      2.03 o 
   7   0   7        4.64        4.88      2.44 o 
  -8   1   7       14.18       11.65      2.00 o 
  -7   1   7       55.24       60.31      4.37 o 
  -6   1   7       64.63       69.90      2.69 o 
  -5   1   7        0.33        0.98      0.75 o 
  -4   1   7        0.56        0.81      0.81 o 
  -3   1   7       39.85       44.85      1.88 o 
  -2   1   7        4.65        5.23      1.23 o 
  -1   1   7      226.27      240.01      4.05 o 
   0   1   7      351.83      372.27      4.47 o 
   1   1   7      144.59      136.44      2.73 o 
   2   1   7        9.36        9.76      0.96 o 
   3   1   7       21.25       21.64      1.29 o 
   4   1   7       77.35       85.56      2.52 o 
   5   1   7        1.02        0.81      0.81 o 
   6   1   7        8.55       10.31      1.67 o 
   7   1   7        4.59        4.06      1.41 o 
   8   1   7       54.65       57.73      5.69 o 
  -8   2   7       58.92       51.06      4.28 o 
  -7   2   7       23.42       19.82      2.87 o 
  -6   2   7       25.04       25.36      1.80 o 
  -5   2   7      368.71      340.19      5.00 o 
  -4   2   7       89.04       80.58      2.52 o 
  -3   2   7       51.69       57.28      3.73 o 
  -2   2   7      705.30      791.38      9.33 o 
  -1   2   7      132.16      128.41      2.95 o 
   0   2   7      267.35      268.15      6.99 o 
   1   2   7       63.07       57.16      1.80 o 
   2   2   7       86.53       81.16      2.12 o 
   3   2   7       10.72       13.30      1.29 o 
   4   2   7       14.58       15.92      1.29 o 
   5   2   7        0.07       -0.20      0.81 o 
   6   2   7        9.47       10.79      1.78 o 
   7   2   7        3.51        4.47      1.72 o 
   8   2   7        1.37        2.44      2.44 o 
  -8   3   7       30.85       34.44      4.47 o 
  -7   3   7       38.69       41.18      8.54 o 
  -6   3   7      893.37      881.31     10.13 o 
  -5   3   7       33.74       38.66      2.79 o 
  -4   3   7      197.88      179.97      3.71 o 
  -3   3   7       29.88       30.42      1.88 o 
  -2   3   7        5.83        9.00      1.04 o 
  -1   3   7      488.00      496.19      5.59 o 
   0   3   7       83.25       88.76      2.05 o 
   1   3   7       31.82       31.32      1.43 o 
   2   3   7      228.83      241.65      3.85 o 
   3   3   7        7.50        7.81      0.88 o 
   4   3   7       80.00       85.96      5.33 o 
   5   3   7        0.18       -1.08      0.94 o 
   6   3   7        0.03        3.25      1.72 o 
   7   3   7        2.16        2.03      2.85 o 
   8   3   7       18.02       11.90      6.50 o 
  -8   4   7        0.26        0.41      1.72 o 
  -7   4   7      247.06      250.32     13.02 o 
  -6   4   7       18.76       15.05      2.30 o 
  -5   4   7        3.18        2.67      1.18 o 
  -4   4   7     1088.17     1082.73     10.79 o 
  -3   4   7       63.83       65.22      2.12 o 
  -2   4   7       21.55       14.29      1.41 o 
  -1   4   7        1.41        1.08      0.51 o 
   0   4   7      168.40      177.12      2.64 o 
   1   4   7       12.82       10.73      0.82 o 
   2   4   7        8.20        8.34      0.88 o 
   3   4   7        8.89        6.15      1.07 o 
   4   4   7        3.86        2.71      0.94 o 
   5   4   7        1.95        1.63      1.35 o 
   6   4   7       14.75       13.78      2.54 o 
   7   4   7        0.59        0.00      1.72 o 
   8   4   7        9.56       10.22      2.54 o 
  -8   5   7        1.43        1.63      2.85 o 
  -7   5   7       11.39       14.01      2.87 o 
  -6   5   7      154.13      166.97      6.51 o 
  -5   5   7      334.29      352.36      8.63 o 
  -4   5   7       62.78       57.50      3.52 o 
  -3   5   7      351.43      334.35     11.40 o 
  -2   5   7      909.64      921.90     11.42 o 
  -1   5   7       36.69       34.13      1.49 o 
   0   5   7      298.82      290.00      3.51 o 
   1   5   7       11.83       12.78      0.82 o 
   2   5   7      402.83      402.78      6.96 o 
   3   5   7        6.31        6.17      1.20 o 
   4   5   7       34.36       36.30      4.07 o 
   5   5   7       13.31       12.72      2.30 o 
   6   5   7       78.20       77.75      4.60 o 
   7   5   7        0.18        0.41      2.03 o 
   8   5   7        4.04        0.00      2.30 o 
  -8   6   7        4.71        6.50      2.30 o 
  -7   6   7        8.48       10.99      2.30 o 
  -6   6   7       53.36       55.91     11.38 o 
  -5   6   7       28.15       29.29      2.87 o 
  -4   6   7      276.22      288.72      7.26 o 
  -3   6   7      285.69      286.73      8.69 o 
  -2   6   7      139.88      133.34      3.03 o 
  -1   6   7       61.07       58.96      1.72 o 
   0   6   7     1273.54     1237.46      9.59 o 
   1   6   7       21.67       20.04      1.01 o 
   2   6   7        3.53        5.07      1.10 o 
   3   6   7      110.43      111.61     10.57 o 
   4   6   7      720.65      734.89     19.55 o 
   5   6   7      120.74      115.53      5.18 o 
   6   6   7        3.85        1.08      2.85 o 
   7   6   7        4.72        5.34      1.95 o 
  -8   7   7        1.03       -0.58      1.95 o 
  -7   7   7        0.48       -0.41      1.72 o 
  -6   7   7       19.80       13.69      2.54 o 
  -5   7   7      185.63      178.12      6.33 o 
  -4   7   7      132.58      135.02      5.18 o 
  -3   7   7        1.15        1.08      0.94 o 
  -2   7   7      880.30      830.24     21.89 o 
  -1   7   7      382.23      350.57      4.07 o 
   0   7   7        0.29        1.35      0.57 o 
   1   7   7      144.10      148.03      2.62 o 
   2   7   7        0.26        0.54      0.94 o 
   3   7   7        1.00       -0.54      0.81 o 
   4   7   7       17.46       15.04      2.44 o 
   5   7   7        0.35       -0.33      1.63 o 
   6   7   7       45.32       37.18      3.70 o 
   7   7   7        8.84       10.03      2.54 o 
  -7   8   7        0.39       -2.03      1.72 o 
  -6   8   7       17.79       16.52      2.85 o 
  -5   8   7       80.41       89.13      4.60 o 
  -4   8   7      354.66      345.28     10.58 o 
  -3   8   7       41.41       51.77      3.12 o 
  -2   8   7        8.12        8.98      1.22 o 
  -1   8   7      519.21      487.32      5.02 o 
   0   8   7        9.59       10.33      0.91 o 
   1   8   7       33.17       35.96      1.76 o 
   2   8   7       17.85       19.53      1.67 o 
   3   8   7        2.05        2.28      1.35 o 
   4   8   7       12.99       12.03      3.25 o 
   5   8   7        3.05        0.81      1.72 o 
   6   8   7        4.90        3.48      1.95 o 
   7   8   7        0.77        0.35      1.95 o 
  -7   9   7       24.18       26.83      3.70 o 
  -6   9   7        8.29        3.72      2.44 o 
  -5   9   7       17.40       21.28      2.54 o 
  -4   9   7      215.00      177.03      6.02 o 
  -3   9   7      174.93      180.25      5.67 o 
  -2   9   7      321.20      309.86      5.16 o 
  -1   9   7        8.48       12.81      1.09 o 
   0   9   7       38.60       43.35      1.52 o 
   1   9   7       72.92       74.28      2.90 o 
   2   9   7        0.14       -0.54      0.94 o 
   3   9   7        0.56        0.00      1.35 o 
   4   9   7        7.90        9.25      1.95 o 
   5   9   7        0.25        0.65      1.35 o 
   6   9   7        6.14        7.86      2.54 o 
  -6  10   7        1.29        1.86      1.95 o 
  -5  10   7       24.18       27.51      6.10 o 
  -4  10   7       55.78       54.26      5.69 o 
  -3  10   7        0.15       -0.65      1.35 o 
  -2  10   7       55.16       37.01      2.35 o 
  -1  10   7       42.16       38.31      2.03 o 
   0  10   7        0.91        0.61      0.81 o 
   1  10   7       59.97       59.67      2.35 o 
   2  10   7        1.09        3.15      1.17 o 
   3  10   7        3.44        3.25      3.25 o 
   4  10   7       41.57       36.40      3.45 o 
   5  10   7        9.01        6.16      2.44 o 
   6  10   7        9.84       11.25      2.54 o 
  -6  11   7       13.96       18.24      3.66 o 
  -5  11   7       39.76       44.11      3.70 o 
  -4  11   7        7.68        4.18      2.03 o 
  -3  11   7       22.42       19.87      2.15 o 
  -2  11   7        2.34        2.17      1.41 o 
  -1  11   7       80.72       91.33      4.28 o 
   0  11   7      118.56      102.45      4.22 o 
   1  11   7        5.65        6.75      1.22 o 
   2  11   7       17.37       14.86      1.88 o 
   3  11   7      109.03      118.34      5.44 o 
   4  11   7      169.12      180.03      7.32 o 
   5  11   7       11.17       19.53      2.87 o 
   6  11   7        1.24        4.06      3.25 o 
  -5  12   7        2.93        0.00      2.44 o 
  -4  12   7        0.35       -0.54      4.06 o 
  -3  12   7        1.62        2.71      1.41 o 
  -2  12   7        0.02       -1.56      1.04 o 
  -1  12   7       22.34       17.69      3.25 o 
   0  12   7       87.81       79.48      3.10 o 
   1  12   7       19.76       18.27      2.20 o 
   2  12   7        0.26        0.70      1.18 o 
   3  12   7        0.38        0.81      1.35 o 
   4  12   7       20.58       24.60      3.12 o 
   5  12   7       22.06       20.98      4.47 o 
  -5  13   7        4.90        7.95      2.54 o 
  -4  13   7       27.83       37.71      3.70 o 
  -3  13   7       56.23       62.11      3.58 o 
  -2  13   7        1.07       -1.22      1.72 o 
  -1  13   7       60.06       53.30      4.88 o 
   0  13   7       11.58       13.14      2.03 o 
   1  13   7        0.74        0.61      1.04 o 
   2  13   7       26.26       30.75      3.12 o 
   3  13   7       17.10       18.39      2.85 o 
   4  13   7        6.39        1.63      1.72 o 
  -4  14   7        1.48        3.25      2.30 o 
  -3  14   7       35.97       58.80      4.28 o 
  -2  14   7        7.93        8.94      3.66 o 
  -1  14   7        2.07        5.28      1.72 o 
   0  14   7        7.44       13.87      3.25 o 
   1  14   7        0.49        1.63      2.44 o 
   2  14   7        7.32        9.13      2.44 o 
   3  14   7        8.15        8.13      4.06 o 
  -2  15   7        6.95       13.87      2.87 o 
  -1  15   7       15.72       18.70      2.87 o 
   0  15   7        0.60        2.44      1.72 o 
   1  15   7        0.25       -1.63      2.44 o 
   2  15   7        2.03        3.25      2.44 o 
  -8   0   8        1.17        3.02      1.95 o 
  -6   0   8       32.88       33.65      2.48 o 
  -4   0   8       45.61       36.59      3.25 o 
  -2   0   8      215.86      226.19      7.32 o 
   0   0   8      561.65      668.41     16.27 o 
   2   0   8      456.20      472.08      8.64 o 
   4   0   8      527.52      516.04      9.74 o 
   6   0   8        5.34        4.99      2.03 o 
   8   0   8       86.15       78.06      6.50 o 
  -8   1   8        0.00        0.89      1.52 o 
  -7   1   8       51.44       50.02      3.87 o 
  -6   1   8       12.36       10.77      1.27 o 
  -5   1   8       52.10       52.21      2.09 o 
  -4   1   8      155.97      134.66      6.82 o 
  -3   1   8       90.91       91.62      2.95 o 
  -2   1   8       22.82       17.77      1.41 o 
  -1   1   8      328.60      326.00      5.46 o 
   0   1   8      338.65      368.49      8.51 o 
   1   1   8      453.03      447.24      5.70 o 
   2   1   8      939.51      972.47     11.41 o 
   3   1   8      154.55      147.99      4.36 o 
   4   1   8       74.28       74.21      3.52 o 
   5   1   8        0.70        0.00      0.94 o 
   6   1   8       12.01       10.42      1.69 o 
   7   1   8        0.00       -0.41      1.15 o 
   8   1   8       24.20       22.76      4.88 o 
  -8   2   8        8.28        6.30      4.06 o 
  -7   2   8       14.41       12.37      2.00 o 
  -6   2   8      262.77      255.59      6.11 o 
  -5   2   8      711.03      716.37      8.84 o 
  -4   2   8        0.00        1.02      0.81 o 
  -3   2   8        1.85        4.06      0.94 o 
  -2   2   8       58.13       69.29      2.35 o 
  -1   2   8       88.77       88.39      2.63 o 
   0   2   8        1.23        5.38      0.94 o 
   1   2   8       66.96       66.92      2.12 o 
   2   2   8        1.43        2.64      0.81 o 
   3   2   8       20.33       22.25      1.63 o 
   4   2   8        7.42       11.22      1.36 o 
   5   2   8        3.05        0.41      0.81 o 
   6   2   8       15.14       16.21      2.00 o 
   7   2   8        0.18        1.63      1.72 o 
   8   2   8        0.75        0.00      2.44 o 
  -8   3   8       20.80       18.22      2.87 o 
  -7   3   8       96.12       84.76      7.72 o 
  -6   3   8      162.13      169.58      5.52 o 
  -5   3   8       22.67       17.47      1.63 o 
  -4   3   8      218.82      205.22      5.28 o 
  -3   3   8      648.81      605.54     11.94 o 
  -2   3   8       22.13       21.24      2.27 o 
  -1   3   8      554.04      583.03      7.30 o 
   0   3   8       11.59       14.46      1.06 o 
   1   3   8       14.49       16.94      1.41 o 
   2   3   8        2.46        1.63      0.81 o 
   3   3   8       20.27       18.14      1.29 o 
   4   3   8        6.21        5.98      1.44 o 
   5   3   8        0.26        0.54      0.94 o 
   6   3   8        5.03        8.54      4.47 o 
   7   3   8        2.74        3.95      1.95 o 
   8   3   8       11.28        5.50      5.28 o 
  -8   4   8       11.03       13.05      6.10 o 
  -7   4   8       31.47       32.54      3.45 o 
  -6   4   8       60.32       58.72      4.02 o 
  -5   4   8      135.50      143.72      4.27 o 
  -4   4   8      874.28      885.24     22.24 o 
  -3   4   8      437.08      437.11     12.11 o 
  -2   4   8      429.77      420.32      6.41 o 
  -1   4   8       16.68       14.89      1.06 o 
   0   4   8       39.31       40.66      1.49 o 
   1   4   8        9.51       13.06      1.41 o 
   2   4   8       86.97       94.66      2.82 o 
   3   4   8       29.17       31.99      2.23 o 
   4   4   8       35.66       35.19      2.25 o 
   5   4   8        9.86        8.42      3.66 o 
   6   4   8       10.38       10.99      2.30 o 
   7   4   8        0.04        0.81      1.72 o 
  -8   5   8       27.58       30.43      3.70 o 
  -7   5   8        1.34        3.37      2.03 o 
  -6   5   8       81.51       87.96     11.38 o 
  -5   5   8        0.47        0.61      1.20 o 
  -4   5   8      108.72      110.70      4.14 o 
  -3   5   8      315.05      310.65      6.11 o 
  -2   5   8     1349.90     1300.43     13.66 o 
  -1   5   8        7.17        6.99      1.20 o 
   0   5   8      172.74      164.92      2.69 o 
   1   5   8       24.34       23.80      1.67 o 
   2   5   8      100.60      107.39      3.22 o 
   3   5   8       19.81       14.71      1.38 o 
   4   5   8       99.10       81.83      4.28 o 
   5   5   8       11.30        8.54      2.30 o 
   6   5   8        3.74        4.65      1.95 o 
   7   5   8        1.58       -0.81      1.72 o 
  -8   6   8        0.87        4.88      3.25 o 
  -7   6   8        0.06        2.03      2.03 o 
  -6   6   8        0.20        2.44      1.72 o 
  -5   6   8        0.15        0.33      1.35 o 
  -4   6   8       67.33       66.84      3.10 o 
  -3   6   8      106.02      108.46      3.67 o 
  -2   6   8       29.81       30.06      2.70 o 
  -1   6   8      745.43      702.50      8.12 o 
   0   6   8       72.09       79.18      2.01 o 
   1   6   8       13.45       12.75      1.41 o 
   2   6   8      113.01      115.56      3.42 o 
   3   6   8        8.09       10.57      1.95 o 
   4   6   8       78.42       78.31      4.28 o 
   5   6   8        0.75        1.46      1.35 o 
   6   6   8        0.41       -0.16      1.35 o 
   7   6   8        0.86        0.70      2.03 o 
  -7   7   8        1.89        0.81      1.72 o 
  -6   7   8        3.70        6.91      2.30 o 
  -5   7   8       33.22       31.45      3.25 o 
  -4   7   8      343.11      352.96     14.65 o 
  -3   7   8      471.24      457.39      9.40 o 
  -2   7   8      259.92      256.61      4.45 o 
  -1   7   8        1.24        2.17      0.66 o 
   0   7   8      524.56      513.02      5.47 o 
   1   7   8      182.71      179.44      5.44 o 
   2   7   8       68.95       65.11      4.07 o 
   3   7   8        0.03       -1.72      1.15 o 
   4   7   8        0.28        0.00      2.44 o 
   5   7   8        3.32        6.74      1.95 o 
   6   7   8        4.20        4.41      1.95 o 
   7   7   8        6.62        5.96      2.54 o 
  -7   8   8        7.83       10.57      2.87 o 
  -6   8   8        0.98       -0.81      1.72 o 
  -5   8   8      239.75      256.73      7.75 o 
  -4   8   8       17.52       13.82      3.25 o 
  -3   8   8      237.96      221.85      4.99 o 
  -2   8   8      201.31      190.36      3.95 o 
  -1   8   8      553.79      537.30      5.51 o 
   0   8   8       95.60      100.27      2.20 o 
   1   8   8        0.13        0.00      0.81 o 
   2   8   8       12.10       12.37      1.95 o 
   3   8   8        6.95        4.88      2.44 o 
   4   8   8        0.00        0.65      1.35 o 
   5   8   8        0.19        0.49      1.35 o 
   6   8   8       10.87       13.28      2.71 o 
  -7   9   8        3.75        1.63      2.44 o 
  -6   9   8        3.37        4.18      1.95 o 
  -5   9   8        0.09       -0.65      1.35 o 
  -4   9   8        2.16       -1.72      1.15 o 
  -3   9   8      421.33      394.05     19.13 o 
  -2   9   8        0.13        1.87      1.64 o 
  -1   9   8       80.31       74.34      2.72 o 
   0   9   8      142.04      140.92      2.73 o 
   1   9   8       44.49       48.23      2.48 o 
   2   9   8       37.36       43.60      6.50 o 
   3   9   8        0.92        0.41      1.15 o 
   4   9   8        0.04        3.25      1.72 o 
   5   9   8        2.79        2.44      1.72 o 
   6   9   8        3.08        7.86      2.54 o 
  -6  10   8        0.07        2.09      1.95 o 
  -5  10   8       12.32        7.84      2.85 o 
  -4  10   8       16.40       16.15      4.47 o 
  -3  10   8       38.28       30.92      2.87 o 
  -2  10   8      145.43      117.19      3.89 o 
  -1  10   8       97.21       89.61      3.17 o 
   0  10   8        7.34        6.00      1.26 o 
   1  10   8        1.19        1.02      1.20 o 
   2  10   8        0.21        1.14      1.63 o 
   3  10   8       38.99       39.99      3.45 o 
   4  10   8        1.49        0.81      3.25 o 
   5  10   8        8.24        9.01      2.30 o 
   6  10   8        2.74        2.44      2.44 o 
  -6  11   8       17.35       21.61      3.45 o 
  -5  11   8        1.25        4.65      1.95 o 
  -4  11   8        0.00       -1.63      1.35 o 
  -3  11   8        0.11       -1.63      1.35 o 
  -2  11   8        4.36        2.32      1.37 o 
  -1  11   8       31.60       30.61      4.06 o 
   0  11   8        5.71        3.95      1.37 o 
   1  11   8      127.83      125.90      4.00 o 
   2  11   8       35.11       39.35      4.06 o 
   3  11   8        2.20       -0.65      1.35 o 
   4  11   8        1.04       -0.41      2.85 o 
   5  11   8        0.00        1.51      1.95 o 
  -5  12   8        4.90        2.44      2.30 o 
  -4  12   8        0.47       -1.90      3.25 o 
  -3  12   8        2.21        1.22      1.72 o 
  -2  12   8        1.35       -0.70      1.56 o 
  -1  12   8       11.84        6.97      2.44 o 
   0  12   8       69.87       75.50      3.22 o 
   1  12   8        6.91        4.53      1.95 o 
   2  12   8       65.72       65.24      4.88 o 
   3  12   8       32.02       32.23      3.31 o 
   4  12   8       24.02       20.73      6.10 o 
  -4  13   8        1.50       -2.59      1.72 o 
  -3  13   8       14.68       12.75      2.00 o 
  -2  13   8       36.43       35.96      6.10 o 
  -1  13   8        0.41       -0.41      1.72 o 
   0  13   8        0.70        2.44      2.44 o 
   1  13   8        3.53        2.85      2.03 o 
   2  13   8        1.39       -1.63      2.44 o 
   3  13   8        6.87        4.06      2.85 o 
   4  13   8       19.93       17.57      4.88 o 
  -3  14   8       58.59       70.96      4.86 o 
  -2  14   8       13.97       15.49      4.06 o 
  -1  14   8        0.51        0.41      1.72 o 
   0  14   8        0.89        3.25      2.44 o 
   1  14   8       14.28       13.01      3.25 o 
   2  14   8        1.23        1.63      3.25 o 
   0  15   8        5.78        4.06      3.25 o 
  -7   0   9        1.40        0.41      1.72 o 
  -5   0   9      635.22      590.98      9.38 o 
  -3   0   9       11.44       12.19      2.44 o 
  -1   0   9       42.51       34.63      4.07 o 
   1   0   9        8.62       11.13      2.44 o 
   3   0   9        8.27        8.56      1.72 o 
   5   0   9        0.01       -0.81      1.15 o 
   7   0   9        0.47        0.00      2.44 o 
  -8   1   9        4.85        4.00      2.32 o 
  -7   1   9       35.68       31.30      2.44 o 
  -6   1   9       39.14       40.47      2.91 o 
  -5   1   9        6.39        7.66      1.22 o 
  -4   1   9       40.09       44.52      3.59 o 
  -3   1   9        0.74        0.81      0.94 o 
  -2   1   9        1.94        2.71      0.94 o 
  -1   1   9       34.88       40.38      1.88 o 
   0   1   9       17.21       20.53      1.52 o 
   1   1   9       95.38      100.17      2.85 o 
   2   1   9       84.76       89.00      2.82 o 
   3   1   9       14.76       14.38      1.38 o 
   4   1   9        0.11        1.33      0.88 o 
   5   1   9        0.50        0.54      1.06 o 
   6   1   9       19.96       19.37      2.35 o 
   7   1   9        0.94       -1.63      1.72 o 
  -8   2   9        4.07        4.61      1.88 o 
  -7   2   9       86.71       90.69      3.44 o 
  -6   2   9       45.03       42.13      2.62 o 
  -5   2   9       89.17       91.97      3.13 o 
  -4   2   9      118.68      103.61      3.42 o 
  -3   2   9      471.69      433.59      7.05 o 
  -2   2   9      151.02      140.43      3.58 o 
  -1   2   9        8.00       11.34      1.18 o 
   0   2   9      200.00      220.07      4.52 o 
   1   2   9       69.99       70.40      2.44 o 
   2   2   9       17.37       14.52      1.29 o 
   3   2   9       10.84        9.35      1.22 o 
   4   2   9        0.04       -1.02      0.81 o 
   5   2   9        4.19        2.71      1.41 o 
   6   2   9        1.61        1.90      1.41 o 
   7   2   9        0.19       -1.22      2.03 o 
  -8   3   9        0.40       -0.35      1.95 o 
  -7   3   9       21.51       21.98      3.45 o 
  -6   3   9       65.17       60.23      2.73 o 
  -5   3   9      168.49      160.42      4.04 o 
  -4   3   9      976.50      923.40     24.71 o 
  -3   3   9      120.00      139.70      3.89 o 
  -2   3   9      205.68      195.42      4.37 o 
  -1   3   9       27.38       29.85      2.35 o 
   0   3   9        2.19        2.44      0.94 o 
   1   3   9      148.38      147.34      4.25 o 
   2   3   9       14.01       14.04      1.22 o 
   3   3   9       22.10       26.66      1.70 o 
   4   3   9       21.55       22.33      1.63 o 
   5   3   9        1.82        2.44      1.34 o 
   6   3   9        1.51        3.14      1.95 o 
   7   3   9        0.55       -1.63      1.72 o 
  -8   4   9        6.44        6.68      2.54 o 
  -7   4   9       97.17       97.73      5.44 o 
  -6   4   9       17.60       20.93      2.87 o 
  -5   4   9      380.80      360.55      6.93 o 
  -4   4   9      139.13      135.38      3.54 o 
  -3   4   9       40.30       37.32      2.35 o 
  -2   4   9     1379.76     1369.62     35.24 o 
  -1   4   9        3.37        4.61      0.94 o 
   0   4   9      111.36      108.73      3.29 o 
   1   4   9       19.18       20.34      1.67 o 
   2   4   9        5.34        6.27      1.18 o 
   3   4   9        1.56        1.77      0.88 o 
   4   4   9        6.78        6.50      1.41 o 
   5   4   9        0.56        0.00      2.03 o 
   6   4   9        1.04        0.98      1.35 o 
   7   4   9        0.32        0.41      3.66 o 
  -7   5   9        2.96        8.54      2.30 o 
  -6   5   9        1.12        2.03      1.72 o 
  -5   5   9        4.03        3.14      2.33 o 
  -4   5   9      215.29      223.88      4.88 o 
  -3   5   9      509.92      509.57      7.12 o 
  -2   5   9       12.81       13.34      1.52 o 
  -1   5   9      581.68      577.41      6.78 o 
   0   5   9      963.38      948.14     22.58 o 
   1   5   9        2.22        2.03      1.44 o 
   2   5   9      151.01      155.92      5.42 o 
   3   5   9       10.97       13.48      1.67 o 
   4   5   9       15.07       10.85      1.95 o 
   5   5   9        2.63        3.25      1.72 o 
   6   5   9        0.72        2.85      1.72 o 
   7   5   9        2.53        3.02      1.95 o 
  -7   6   9       17.51       15.49      2.87 o 
  -6   6   9        1.34        0.65      1.35 o 
  -5   6   9       15.51       17.71      2.87 o 
  -4   6   9       70.44       70.36      3.87 o 
  -3   6   9       51.86       53.37      3.40 o 
  -2   6   9      546.67      563.85     12.58 o 
  -1   6   9      206.86      213.13      3.88 o 
   0   6   9       11.52       13.44      1.52 o 
   1   6   9        1.30        0.54      0.94 o 
   2   6   9      761.88      797.30     23.15 o 
   3   6   9       32.17       33.12      3.12 o 
   4   6   9       14.27       19.02      2.54 o 
   5   6   9       33.34       33.60      3.70 o 
   6   6   9      102.71       94.50      5.66 o 
   7   6   9       15.79       11.38      2.71 o 
  -7   7   9        0.08        2.03      2.30 o 
  -6   7   9       17.81       28.26      5.28 o 
  -5   7   9        5.20        2.85      1.72 o 
  -4   7   9       14.10       14.52      2.30 o 
  -3   7   9      269.32      260.17      7.52 o 
  -2   7   9      108.27      110.39      3.03 o 
  -1   7   9        0.44        0.00      0.88 o 
   0   7   9     1045.24     1009.81     12.22 o 
   1   7   9      470.72      473.48      7.61 o 
   2   7   9        1.67        0.65      1.35 o 
   3   7   9       49.65       46.75      3.45 o 
   4   7   9        2.27        1.30      1.35 o 
   5   7   9        0.00        0.00      1.45 o 
   6   7   9        1.12        1.97      1.95 o 
  -6   8   9       25.92       26.43      3.45 o 
  -5   8   9        0.15       -1.22      1.72 o 
  -4   8   9        7.98        4.76      3.66 o 
  -3   8   9       58.80       64.83      3.64 o 
  -2   8   9      184.46      178.53      4.81 o 
  -1   8   9       48.99       50.10      1.80 o 
   0   8   9        4.02        5.01      1.76 o 
   1   8   9      262.55      272.12      7.41 o 
   2   8   9       19.84       17.89      2.54 o 
   3   8   9        0.66        1.79      1.35 o 
   4   8   9       19.33       29.09      3.12 o 
   5   8   9        0.18        1.08      1.63 o 
   6   8   9        5.26        4.15      6.50 o 
  -6   9   9        0.18        0.35      1.95 o 
  -5   9   9       11.35       12.09      2.54 o 
  -4   9   9        4.59        2.44      3.25 o 
  -3   9   9       30.43       40.42      3.12 o 
  -2   9   9      244.02      227.58      4.63 o 
  -1   9   9      110.38      107.18      2.53 o 
   0   9   9      157.58      156.38      3.34 o 
   1   9   9        0.36        0.33      1.35 o 
   2   9   9        6.53        9.13      2.44 o 
   3   9   9        5.05        2.44      2.44 o 
   4   9   9        0.05        1.22      1.72 o 
   5   9   9        1.64        0.46      1.95 o 
   6   9   9        1.24       -0.81      2.44 o 
  -6  10   9       76.19       95.94      8.13 o 
  -5  10   9       22.77       26.13      3.12 o 
  -4  10   9        2.84        0.81      2.44 o 
  -3  10   9       22.51       26.12      3.66 o 
  -2  10   9       15.11       11.66      1.95 o 
  -1  10   9        0.19        0.44      0.88 o 
   0  10   9       58.83       48.28      2.74 o 
   1  10   9        6.17        4.88      1.72 o 
   2  10   9        3.14        4.06      1.72 o 
   3  10   9        8.25        8.13      1.95 o 
   4  10   9        0.26       -1.30      1.35 o 
   5  10   9        1.31        1.39      1.95 o 
  -5  11   9        3.21        2.85      2.03 o 
  -4  11   9       64.99       83.80      6.91 o 
  -3  11   9       19.48       18.10      2.54 o 
  -2  11   9        1.74        0.35      1.18 o 
  -1  11   9        2.06        1.63      2.44 o 
   0  11   9        2.06        0.41      1.72 o 
   1  11   9       55.84       57.67      4.07 o 
   2  11   9       37.12       43.24      3.70 o 
   3  11   9        0.84        1.63      1.72 o 
   4  11   9        6.30        1.39      1.95 o 
  -4  12   9        0.13       -1.63      1.72 o 
  -3  12   9        8.77        9.51      2.30 o 
  -2  12   9        9.60       14.06      2.54 o 
  -1  12   9        1.94        2.44      2.44 o 
   0  12   9        2.97        1.97      3.25 o 
   1  12   9        8.66        6.50      3.25 o 
   2  12   9       26.70       26.13      3.12 o 
   3  12   9        2.09        2.09      1.95 o 
   4  12   9        0.03        1.86      1.95 o 
  -3  13   9        3.21       -2.44      2.44 o 
  -2  13   9       33.93       40.01      3.70 o 
  -1  13   9       51.13       63.42      6.50 o 
   0  13   9        0.01       -0.81      2.44 o 
   1  13   9        4.43        8.13      3.25 o 
   2  13   9        1.20        1.63      3.25 o 
   3  13   9        0.05       -0.12      1.95 o 
  -2  14   9        8.00        9.88      2.54 o 
  -1  14   9       35.59       47.97      5.69 o 
   0  14   9        4.74        7.32      3.25 o 
  -6   0  10       37.82       36.31      5.88 o 
  -4   0  10        1.96        1.22      1.15 o 
  -2   0  10      146.04      126.88      4.28 o 
   0   0  10       47.53       63.42      4.88 o 
   2   0  10       49.33       41.48      2.87 o 
   4   0  10      165.02      169.27      5.75 o 
   6   0  10       94.19       87.51      4.88 o 
  -7   1  10        0.44        1.63      1.14 o 
  -6   1  10        0.21       -0.54      0.78 o 
  -5   1  10       75.73       71.26      2.85 o 
  -4   1  10        1.32        0.00      0.94 o 
  -3   1  10       90.76       95.76      4.47 o 
  -2   1  10      230.88      197.95      4.52 o 
  -1   1  10       12.72       12.35      2.03 o 
   0   1  10        0.64        0.00      0.94 o 
   1   1  10       35.03       34.13      2.03 o 
   2   1  10       67.77       65.58      2.44 o 
   3   1  10       32.49       33.01      2.03 o 
   4   1  10      159.47      158.32      3.95 o 
   5   1  10       18.16       14.33      1.63 o 
   6   1  10       26.40       21.21      2.35 o 
   7   1  10        0.06       -3.25      2.44 o 
  -7   2  10        0.11        1.22      1.22 o 
  -6   2  10       94.88      102.43      3.17 o 
  -5   2  10       22.27       20.97      1.90 o 
  -4   2  10      323.01      296.86      6.25 o 
  -3   2  10      612.09      597.36      8.77 o 
  -2   2  10        2.58        7.90      2.25 o 
  -1   2  10       15.52       11.38      1.72 o 
   0   2  10        1.31        2.44      0.94 o 
   1   2  10       33.87       29.65      3.16 o 
   2   2  10        0.86        0.81      0.88 o 
   3   2  10       36.79       30.79      1.97 o 
   4   2  10        3.19        3.66      1.22 o 
   5   2  10        2.30        2.44      1.41 o 
   6   2  10        6.82        5.62      1.71 o 
   7   2  10        0.77       -0.12      3.66 o 
  -7   3  10       44.70       47.35      4.28 o 
  -6   3  10       21.24       14.72      1.57 o 
  -5   3  10      117.41      106.35      3.69 o 
  -4   3  10      186.78      200.47      7.04 o 
  -3   3  10      155.65      127.76      3.76 o 
  -2   3  10       95.07       86.93      3.10 o 
  -1   3  10      554.14      547.70     10.59 o 
   0   3  10        0.03        0.54      1.02 o 
   1   3  10       98.64       98.15      3.29 o 
   2   3  10        0.29        1.06      0.96 o 
   3   3  10        1.83        1.18      0.95 o 
   4   3  10        0.32       -0.44      0.88 o 
   5   3  10        0.52        0.54      1.41 o 
   6   3  10        0.49       -1.63      1.72 o 
   7   3  10        0.13       -0.51      3.66 o 
  -7   4  10       32.64       32.35      3.70 o 
  -6   4  10       18.09       24.91      2.48 o 
  -5   4  10       35.26       28.29      2.11 o 
  -4   4  10       44.63       47.45      2.46 o 
  -3   4  10       97.02       97.79      4.46 o 
  -2   4  10      717.86      749.64     14.97 o 
  -1   4  10      275.58      293.12      7.17 o 
   0   4  10      205.35      206.02      9.15 o 
   1   4  10        0.78        0.27      0.94 o 
   2   4  10        1.42       -0.27      0.94 o 
   3   4  10        7.62       11.11      1.38 o 
   4   4  10       69.55       71.53      3.84 o 
   5   4  10        4.93        6.50      2.85 o 
   6   4  10        8.85        9.66      2.54 o 
   7   4  10        0.53        2.03      2.09 o 
  -7   5  10       22.80       19.93      3.66 o 
  -6   5  10       37.33       40.19      3.70 o 
  -5   5  10        0.00       -1.31      0.88 o 
  -4   5  10      188.43      184.55      4.26 o 
  -3   5  10       14.67       15.49      1.63 o 
  -2   5  10       56.71       63.22      2.82 o 
  -1   5  10       94.65      103.22      6.91 o 
   0   5  10     1003.84      992.51     14.79 o 
   1   5  10        2.76        0.27      0.94 o 
   2   5  10       69.36       75.66      3.22 o 
   3   5  10       17.72       18.14      2.54 o 
   4   5  10       42.75       42.28      3.70 o 
   5   5  10        2.32        1.22      1.72 o 
   6   5  10       25.08       23.23      3.45 o 
  -7   6  10        0.00        0.58      1.95 o 
  -6   6  10       10.42       17.69      3.25 o 
  -5   6  10        2.79        4.47      1.72 o 
  -4   6  10       12.48       13.07      3.29 o 
  -3   6  10        6.44        6.15      1.22 o 
  -2   6  10       37.85       39.35      2.25 o 
  -1   6  10        4.92        8.18      1.41 o 
   0   6  10       13.88       16.22      1.88 o 
   1   6  10      334.31      343.04      6.54 o 
   2   6  10        6.01        4.34      1.41 o 
   3   6  10        0.03        0.41      1.72 o 
   4   6  10       42.16       46.88      4.07 o 
   5   6  10        1.12        2.67      1.95 o 
   6   6  10       11.23       11.26      2.54 o 
  -6   7  10       67.33       64.14      4.60 o 
  -5   7  10       14.08       15.86      2.87 o 
  -4   7  10        4.42        3.25      1.41 o 
  -3   7  10        3.88        3.70      1.17 o 
  -2   7  10      204.53      207.93      4.81 o 
  -1   7  10      475.52      455.88      7.82 o 
   0   7  10      128.83      124.05      3.94 o 
   1   7  10        0.20        0.10      1.04 o 
   2   7  10      128.54      127.53      5.44 o 
   3   7  10       34.93       34.63      4.07 o 
   4   7  10       16.79       21.74      2.87 o 
   5   7  10        0.75       -0.41      1.72 o 
   6   7  10        0.04        2.55      1.95 o 
  -6   8  10        3.97        7.32      2.30 o 
  -5   8  10       13.27       14.06      2.54 o 
  -4   8  10       12.89       18.52      2.87 o 
  -3   8  10      258.74      269.24      5.26 o 
  -2   8  10        9.76       10.72      1.67 o 
  -1   8  10      141.16      129.00      3.54 o 
   0   8  10       28.45       27.92      2.94 o 
   1   8  10      173.96      173.05      6.02 o 
   2   8  10       34.29       31.71      3.12 o 
   3   8  10        0.53       -2.03      2.03 o 
   4   8  10        3.41        5.11      1.95 o 
   5   8  10        0.00       -0.23      1.95 o 
  -6   9  10       18.05       25.20      4.88 o 
  -5   9  10        3.36        2.55      2.03 o 
  -4   9  10       15.09       22.22      2.87 o 
  -3   9  10        3.63        4.88      1.72 o 
  -2   9  10        7.95        7.59      1.88 o 
  -1   9  10      142.47      147.48      4.58 o 
   0   9  10        0.00       -1.22      1.15 o 
   1   9  10       68.25       63.59      4.02 o 
   2   9  10       25.65       24.95      5.69 o 
   3   9  10        8.61        9.94      2.85 o 
   4   9  10        3.88        2.67      1.95 o 
   5   9  10        0.08        4.06      3.25 o 
  -5  10  10        0.77        0.00      1.72 o 
  -4  10  10        2.77        2.79      3.25 o 
  -3  10  10       16.79       25.07      4.06 o 
  -2  10  10        0.02       -0.81      1.63 o 
  -1  10  10       35.94       28.09      2.48 o 
   0  10  10       47.65       37.10      3.45 o 
   1  10  10       32.80       29.64      3.12 o 
   2  10  10        8.27        7.32      2.30 o 
   3  10  10        1.43        1.63      1.72 o 
   4  10  10        0.01       -0.41      1.72 o 
  -4  11  10       41.28       43.60      3.70 o 
  -3  11  10        5.72        7.47      1.95 o 
  -2  11  10        0.66       -2.44      2.44 o 
  -1  11  10        0.53        0.00      2.44 o 
   0  11  10       10.02        4.88      3.25 o 
   1  11  10        5.39        5.46      1.95 o 
   2  11  10       10.26        9.94      2.54 o 
   3  11  10       29.87       34.29      3.70 o 
   4  11  10       12.44        9.66      4.88 o 
  -3  12  10        6.32        3.66      2.30 o 
   0  12  10        8.73        9.76      3.25 o 
   1  12  10        7.50       11.38      4.06 o 
   2  12  10       35.53       38.23      5.69 o 
   3  12  10        2.26        0.70      1.95 o 
   1  13  10        5.43        4.88      3.25 o 
  -7   0  11       20.59       24.32      2.74 o 
  -5   0  11        0.05        0.00      1.72 o 
  -3   0  11      464.18      419.60      8.91 o 
  -1   0  11       14.02        9.76      2.44 o 
   1   0  11        0.23        0.49      1.63 o 
   3   0  11        2.19        2.03      1.72 o 
   5   0  11        0.86        2.85      1.72 o 
  -7   1  11        0.65        0.26      1.14 o 
  -6   1  11        4.36        2.17      1.00 o 
  -5   1  11        3.77        0.20      0.89 o 
  -4   1  11       54.43       44.04      3.45 o 
  -3   1  11       23.17       17.71      1.88 o 
  -2   1  11        0.03        1.22      1.15 o 
  -1   1  11        0.81        0.00      1.15 o 
   0   1  11        6.27        4.88      1.72 o 
   1   1  11       10.46        8.18      1.41 o 
   2   1  11        1.17        0.24      1.64 o 
   3   1  11       16.99       18.20      1.63 o 
   4   1  11       13.68       17.15      1.80 o 
   5   1  11        0.07        0.20      1.29 o 
   6   1  11        0.00       -1.35      1.41 o 
  -7   2  11        8.20        6.81      1.74 o 
  -6   2  11        5.17        2.28      1.09 o 
  -5   2  11      168.42      156.08      5.40 o 
  -4   2  11        5.66        5.15      1.41 o 
  -3   2  11      115.21      126.49      4.05 o 
  -2   2  11      157.78      128.87      7.32 o 
  -1   2  11      308.60      294.57      7.48 o 
   0   2  11      117.25      126.77      4.05 o 
   1   2  11        3.64        3.14      1.37 o 
   2   2  11       13.43       15.60      1.64 o 
   3   2  11        9.92        8.80      1.68 o 
   4   2  11        0.00       -1.35      1.06 o 
   5   2  11        2.48       -1.51      1.37 o 
   6   2  11        2.82        0.59      1.52 o 
  -7   3  11       15.57       14.60      3.12 o 
  -6   3  11       10.89        9.34      1.51 o 
  -5   3  11       14.70        9.81      1.38 o 
  -4   3  11       43.55       41.62      2.91 o 
  -3   3  11      217.91      200.25      4.99 o 
  -2   3  11      500.17      476.29     14.25 o 
  -1   3  11      128.24      137.61      5.18 o 
   0   3  11       42.46       40.92      4.15 o 
   1   3  11       19.05       20.50      1.88 o 
   2   3  11        0.31        1.16      1.18 o 
   3   3  11       15.63       16.34      1.70 o 
   4   3  11        0.01        0.00      1.18 o 
   5   3  11        6.12        6.58      1.67 o 
   6   3  11        0.00        3.37      2.03 o 
  -7   4  11       64.51       79.21      7.72 o 
  -6   4  11        5.11        3.66      1.72 o 
  -5   4  11      138.25      136.87      7.51 o 
  -4   4  11       83.79       85.41      3.52 o 
  -3   4  11      233.06      220.80      7.01 o 
  -2   4  11      246.79      241.02      7.32 o 
  -1   4  11       34.46       35.09      5.69 o 
   0   4  11      775.63      765.73     10.66 o 
   1   4  11        2.45        2.98      1.41 o 
   2   4  11       71.84       72.56      3.60 o 
   3   4  11       30.67       33.61      2.11 o 
   4   4  11       28.97       34.07      2.74 o 
   5   4  11        0.40        1.22      1.72 o 
   6   4  11        2.61        0.23      1.95 o 
  -6   5  11        8.70        6.50      2.30 o 
  -5   5  11       51.60       60.02      2.93 o 
  -4   5  11        0.03        0.22      0.94 o 
  -3   5  11        0.06        0.41      2.01 o 
  -2   5  11       77.15       81.44      4.02 o 
  -1   5  11      305.92      311.12      9.76 o 
   0   5  11        1.45        1.51      1.75 o 
   1   5  11      330.49      347.32      6.88 o 
   2   5  11      570.99      604.01      9.38 o 
   3   5  11        0.20        1.63      1.72 o 
   4   5  11       26.89       24.98      5.28 o 
   5   5  11        1.51        2.67      1.95 o 
   6   5  11        1.36       -1.63      1.95 o 
  -6   6  11       19.12       19.99      2.87 o 
  -5   6  11       10.27        3.33      1.52 o 
  -4   6  11        5.33        4.55      1.31 o 
  -3   6  11       13.84       13.71      2.08 o 
  -2   6  11       47.69       47.35      5.28 o 
  -1   6  11       20.69       20.62      2.44 o 
   0   6  11      381.01      402.32      7.49 o 
   1   6  11       44.51       46.37      2.82 o 
   2   6  11        8.35        8.54      2.30 o 
   3   6  11        6.95        7.32      2.30 o 
   4   6  11      312.13      342.91     20.34 o 
   5   6  11       22.87       27.69      3.70 o 
  -6   7  11       19.12       14.02      3.66 o 
  -5   7  11        0.05        1.63      1.72 o 
  -4   7  11       44.46       53.48      3.29 o 
  -3   7  11       16.25       16.63      2.15 o 
  -2   7  11        1.21        0.58      1.18 o 
  -1   7  11      163.24      168.21     10.57 o 
   0   7  11       28.48       28.45      2.68 o 
   1   7  11        1.98        0.81      1.41 o 
   2   7  11      509.80      522.50     24.42 o 
   3   7  11      226.02      232.48      9.35 o 
   4   7  11        2.87        0.81      4.06 o 
   5   7  11        9.21        5.28      2.85 o 
  -5   8  11       30.11       37.65      4.47 o 
  -4   8  11       12.60        7.32      5.69 o 
  -3   8  11        0.77       -1.51      1.51 o 
  -2   8  11        0.65        1.90      1.41 o 
  -1   8  11       17.73       19.77      2.03 o 
   0   8  11       29.20       25.99      2.35 o 
   1   8  11       38.02       35.89      3.12 o 
   2   8  11        0.00        0.81      1.72 o 
   3   8  11       63.80       69.98      9.35 o 
   4   8  11       28.51       24.43      7.72 o 
   5   8  11        2.01        0.81      1.95 o 
  -5   9  11       63.44       85.37      7.32 o 
  -4   9  11        3.62        8.58      4.06 o 
  -3   9  11        0.72        0.00      2.44 o 
  -2   9  11        0.58       -1.63      1.18 o 
  -1   9  11       30.96       32.05      2.21 o 
   0   9  11      105.42       98.12      5.17 o 
   1   9  11       41.48       36.93      3.70 o 
   2   9  11       38.77       33.52      5.69 o 
   3   9  11        0.27       -2.03      1.72 o 
   4   9  11        0.41        0.00      2.85 o 
  -4  10  11      153.11      190.04      6.83 o 
  -3  10  11       38.40       35.77      4.88 o 
  -2  10  11       17.87       13.01      3.25 o 
  -1  10  11        9.90       10.57      3.25 o 
   0  10  11        0.14       -2.03      2.03 o 
   1  10  11        0.34       -1.22      2.85 o 
   2  10  11       23.65       26.93      3.45 o 
   3  10  11        0.18       -2.59      1.72 o 
   4  10  11        1.63       -0.81      2.44 o 
  -3  11  11        5.77        8.94      3.25 o 
  -2  11  11       89.54      104.89      7.32 o 
  -1  11  11        0.92        1.63      2.44 o 
   0  11  11        0.79        3.25      3.25 o 
   1  11  11        0.94       -0.41      2.03 o 
   2  11  11        0.72       -0.23      1.95 o 
   3  11  11       18.65       19.19      3.12 o 
   0  12  11       12.93       21.14      4.88 o 
   1  12  11        1.85        2.44      3.25 o 
  -6   0  12       17.90       12.05      2.15 o 
  -4   0  12       83.51       86.22      4.60 o 
  -2   0  12        0.02        0.81      1.63 o 
   0   0  12      100.61       93.51      6.51 o 
   2   0  12        1.13        0.16      1.35 o 
   4   0  12        4.01        0.81      2.85 o 
   6   0  12       35.10       22.76      4.88 o 
  -6   1  12       43.17       40.34      2.23 o 
  -5   1  12        8.38       12.08      1.78 o 
  -4   1  12        0.97       -0.54      1.06 o 
  -3   1  12       52.22       50.01      3.45 o 
  -2   1  12       24.44       16.93      2.54 o 
  -1   1  12       62.01       56.11      3.45 o 
   0   1  12      175.55      176.09      8.13 o 
   1   1  12        0.11        0.46      1.45 o 
   2   1  12        6.16        8.26      1.63 o 
   3   1  12        0.96       -0.45      1.06 o 
   4   1  12        6.69        5.32      1.49 o 
   5   1  12        0.27       -1.63      1.41 o 
   6   1  12       14.92        9.51      2.43 o 
  -6   2  12       17.35       19.19      1.75 o 
  -5   2  12        3.86        1.08      1.06 o 
  -4   2  12      195.94      202.52      9.76 o 
  -3   2  12       14.93       12.72      2.30 o 
  -2   2  12      219.61      184.50      6.91 o 
  -1   2  12      174.07      170.82      8.54 o 
   0   2  12        0.00        0.98      1.35 o 
   1   2  12       29.69       30.77      2.35 o 
   2   2  12        0.04        1.22      1.22 o 
   3   2  12        5.33        3.72      1.41 o 
   4   2  12        1.05        1.57      1.38 o 
   5   2  12       10.56       13.18      2.15 o 
   6   2  12        0.28       -1.77      1.52 o 
  -6   3  12       42.79       38.96      3.05 o 
  -5   3  12       37.18       38.02      2.52 o 
  -4   3  12        9.38        3.66      2.03 o 
  -3   3  12       84.89       86.21      6.10 o 
  -2   3  12       67.56       74.40      4.02 o 
  -1   3  12      200.76      198.55      6.33 o 
   0   3  12       38.40       39.74      4.00 o 
   1   3  12      233.48      213.16      8.62 o 
   2   3  12        3.66        2.44      1.41 o 
   3   3  12       10.80       11.92      1.70 o 
   4   3  12        1.01       -1.90      1.41 o 
   5   3  12        1.80       -0.54      1.41 o 
  -6   4  12       10.13       12.19      4.02 o 
  -5   4  12       38.35       47.02      2.93 o 
  -4   4  12       21.30       21.77      2.35 o 
  -3   4  12       13.01       11.44      2.30 o 
  -2   4  12       22.48       27.22      3.25 o 
  -1   4  12       18.14       18.87      2.54 o 
   0   4  12      286.41      294.50     12.46 o 
   1   4  12       43.73       42.88      2.82 o 
   2   4  12       46.63       53.79      3.10 o 
   3   4  12        0.02       -0.54      1.79 o 
   4   4  12        0.24       -1.08      1.66 o 
   5   4  12        1.69        0.81      1.72 o 
  -6   5  12        0.56       -1.63      1.72 o 
  -5   5  12       38.13       34.31      3.17 o 
  -4   5  12       29.63       26.11      3.04 o 
  -3   5  12        5.26        8.94      2.30 o 
  -2   5  12      149.36      147.74      5.75 o 
  -1   5  12       13.69       12.93      2.30 o 
   0   5  12        7.39        8.25      1.52 o 
   1   5  12        6.78        4.88      1.41 o 
   2   5  12      344.74      359.46     10.59 o 
   3   5  12        9.09       11.69      2.54 o 
   4   5  12       10.00        7.72      2.30 o 
   5   5  12        4.57        6.68      2.54 o 
  -5   6  12        4.93        8.87      2.70 o 
  -4   6  12       21.60       26.88      3.65 o 
  -3   6  12        0.24        0.23      1.18 o 
  -2   6  12       46.72       48.02      3.45 o 
  -1   6  12        8.55       13.06      2.30 o 
   0   6  12        8.48       10.31      1.88 o 
   1   6  12       12.46       12.45      1.88 o 
   2   6  12        2.54       -2.59      1.72 o 
   3   6  12       64.12       58.34      4.28 o 
   4   6  12        0.76        0.46      1.95 o 
   5   6  12        0.69        1.05      1.95 o 
  -5   7  12       12.17        9.39      2.54 o 
  -4   7  12       43.43       27.67      3.45 o 
  -3   7  12       31.97       34.22      2.82 o 
  -2   7  12        2.55        4.88      1.41 o 
  -1   7  12        1.40        2.03      1.72 o 
   0   7  12       29.19       25.72      2.35 o 
   1   7  12      191.26      197.05      7.17 o 
   2   7  12       15.94       15.90      3.66 o 
   3   7  12        0.00       -0.41      1.72 o 
   4   7  12       16.76       16.98      3.12 o 
  -5   8  12        4.13        3.25      3.25 o 
  -4   8  12       13.71       16.93      3.12 o 
  -3   8  12        8.90       14.78      2.15 o 
  -2   8  12       31.79       35.84      2.86 o 
  -1   8  12       96.79      103.86      5.42 o 
   0   8  12        5.50        7.05      1.88 o 
   1   8  12       47.73       45.13      4.02 o 
   2   8  12        0.01       -3.58      3.66 o 
   3   8  12       23.36       22.79      3.45 o 
   4   8  12        3.36        2.03      2.30 o 
  -4   9  12       20.16       34.96      5.69 o 
  -3   9  12        2.36        6.50      2.30 o 
  -2   9  12       43.57       52.42      4.69 o 
  -1   9  12        6.16        5.61      1.74 o 
   0   9  12        8.44        9.35      2.30 o 
   1   9  12       16.41       17.11      3.25 o 
   2   9  12        0.11       -2.03      1.72 o 
   3   9  12       23.41       23.43      5.69 o 
  -3  10  12        0.49        4.06      3.25 o 
  -2  10  12       11.40       22.67      5.28 o 
  -1  10  12       12.66       13.82      4.06 o 
   0  10  12        9.79       14.95      2.85 o 
   1  10  12        8.17        6.28      4.47 o 
   2  10  12        9.69        7.50      2.54 o 
  -1  11  12        3.91        6.50      3.25 o 
   0  11  12        0.52        0.81      2.44 o 
   1  11  12        0.00       -1.16      2.44 o 
  -5   0  13       43.67       55.28      5.69 o 
  -3   0  13        2.61        2.44      2.44 o 
  -1   0  13      139.88      137.44      8.13 o 
   1   0  13       13.24       19.51      4.06 o 
   3   0  13        4.36        6.50      2.30 o 
   5   0  13        0.64       -1.05      1.95 o 
  -6   1  13        1.01        1.11      1.08 o 
  -5   1  13        1.55        3.83      4.47 o 
  -4   1  13        3.13        2.44      1.72 o 
  -3   1  13        9.50       11.11      2.30 o 
  -2   1  13       35.26       26.83      2.87 o 
  -1   1  13       58.64       54.98      3.70 o 
   0   1  13       12.89       11.80      2.44 o 
   1   1  13        4.22        3.40      1.52 o 
   2   1  13        2.03        1.14      1.29 o 
   3   1  13        2.10        1.74      1.38 o 
   4   1  13        0.06       -2.03      1.41 o 
   5   1  13        1.54       -2.29      1.52 o 
  -6   2  13       75.24       82.72      3.62 o 
  -5   2  13       15.64       19.44      2.48 o 
  -4   2  13        0.90       -2.03      1.35 o 
  -3   2  13      163.70      154.59      8.54 o 
  -2   2  13        1.98        2.44      1.72 o 
  -1   2  13       56.28       48.90      3.70 o 
   0   2  13       88.69       87.85      4.60 o 
   1   2  13       95.57       99.76      7.15 o 
   2   2  13       41.59       43.64      2.95 o 
   3   2  13        1.52        3.19      1.49 o 
   4   2  13        0.22       -0.58      1.38 o 
   5   2  13        0.95       -0.49      1.67 o 
  -5   3  13       42.76       48.84      3.29 o 
  -4   3  13       33.90       35.94      3.45 o 
  -3   3  13        3.16        3.66      1.72 o 
  -2   3  13        5.79        3.66      1.72 o 
  -1   3  13       89.83       84.73      6.91 o 
   0   3  13      110.47      103.63      4.86 o 
   1   3  13       50.50       54.05      3.29 o 
   2   3  13        1.12        0.15      1.52 o 
   3   3  13        8.25        5.15      2.04 o 
   4   3  13        0.25       -0.27      1.41 o 
   5   3  13        0.24       -2.51      1.67 o 
  -5   4  13       73.23       86.64      7.75 o 
  -4   4  13        0.63        2.71      1.41 o 
  -3   4  13       78.71       73.29     12.60 o 
  -2   4  13      112.67      112.93      8.94 o 
  -1   4  13       54.94       50.18      5.69 o 
   0   4  13      141.22      139.07      5.75 o 
   1   4  13        7.78        5.96      1.88 o 
   2   4  13      227.16      214.16      9.53 o 
   3   4  13        6.05        6.10      3.66 o 
   4   4  13       15.24       12.36      2.35 o 
  -5   5  13       10.04       18.13      3.89 o 
  -4   5  13       10.52        8.72      1.88 o 
  -3   5  13       86.08      100.88      5.17 o 
  -2   5  13        0.87        1.63      1.72 o 
  -1   5  13        3.52        0.16      1.35 o 
   0   5  13        0.74       -0.81      1.41 o 
   1   5  13       68.73       74.77      3.76 o 
   2   5  13       10.06       14.50      2.15 o 
   3   5  13       82.56       81.00      5.17 o 
   4   5  13      178.84      188.53      7.75 o 
  -4   6  13        8.25        7.67      1.88 o 
  -3   6  13        0.15        0.27      1.41 o 
  -2   6  13       22.98       25.89      3.12 o 
  -1   6  13        4.73        4.88      1.95 o 
   0   6  13       15.13       17.12      2.35 o 
   1   6  13        2.08        3.47      1.52 o 
   2   6  13       94.85       93.71      5.44 o 
   3   6  13        2.17        0.41      2.30 o 
   4   6  13       15.43       20.62      3.45 o 
  -4   7  13       35.36       39.47      4.02 o 
  -3   7  13        0.37        0.81      1.41 o 
  -2   7  13       31.03       38.07      2.95 o 
  -1   7  13        8.87        7.32      2.44 o 
   0   7  13        1.88        1.90      1.41 o 
   1   7  13       42.23       50.00      4.02 o 
   2   7  13        2.92        0.23      1.95 o 
   3   7  13        4.57        1.39      1.95 o 
  -3   8  13       34.18       41.98      3.29 o 
  -2   8  13        0.02        0.81      1.41 o 
  -1   8  13        4.70        4.88      2.30 o 
   0   8  13        0.82        3.60      1.95 o 
   1   8  13        2.95       -0.12      3.66 o 
   2   8  13        0.80       -1.63      2.85 o 
   3   8  13       15.98       13.82      4.06 o 
  -3   9  13       63.10       89.99      5.44 o 
  -2   9  13        6.40        9.41      2.41 o 
  -1   9  13        0.04        1.48      1.52 o 
   0   9  13        0.21        0.41      1.72 o 
   1   9  13       10.41        9.57      2.54 o 
   2   9  13       16.16       11.50      4.47 o 
  -1  10  13       30.59       46.34      6.50 o 
   0  10  13       11.08       12.58      3.25 o 
  -4   0  14        6.21        4.88      3.25 o 
  -2   0  14       65.57       60.98      5.69 o 
   0   0  14        4.05        3.25      2.44 o 
   2   0  14       23.78       28.24      4.06 o 
   4   0  14        1.86        2.44      2.30 o 
  -5   1  14       49.09       72.56      6.10 o 
  -4   1  14       10.46        8.13      2.30 o 
  -3   1  14        7.32        7.72      2.30 o 
  -2   1  14        3.56        3.83      1.95 o 
  -1   1  14       26.49       24.70      5.69 o 
   0   1  14       21.84       21.78      3.12 o 
   1   1  14       24.94       25.47      3.66 o 
   2   1  14       83.71       88.29      4.22 o 
   3   1  14        0.00       -1.83      1.22 o 
   4   1  14        7.15        5.93      2.46 o 
  -5   2  14        5.87        3.25      3.25 o 
  -4   2  14       28.20       39.99      4.02 o 
  -3   2  14        3.54        1.22      1.72 o 
  -2   2  14      113.17      113.45      5.75 o 
  -1   2  14        6.95        4.06      1.72 o 
   0   2  14       73.18       76.46      4.60 o 
   1   2  14       15.13       15.31      2.87 o 
   2   2  14        2.55        3.58      1.67 o 
   3   2  14       18.35       17.77      2.21 o 
   4   2  14        0.80        0.00      1.88 o 
  -4   3  14       22.22       22.17      3.12 o 
  -3   3  14       18.16       24.42      3.45 o 
  -2   3  14        1.13       -0.41      1.72 o 
  -1   3  14       48.51       52.01      4.47 o 
   0   3  14        6.47        3.25      2.85 o 
   1   3  14       90.91       97.70      4.23 o 
   2   3  14       14.55       13.71      2.35 o 
   3   3  14       58.64       53.07      3.58 o 
   4   3  14        2.02        0.00      1.88 o 
  -4   4  14       16.99       20.06      2.74 o 
  -3   4  14       11.31       16.75      2.87 o 
  -2   4  14       22.59       26.24      3.45 o 
  -1   4  14        1.63        0.81      2.44 o 
   0   4  14       12.27       12.61      2.87 o 
   1   4  14        0.81        0.54      1.41 o 
   2   4  14       70.65       66.10      3.89 o 
   3   4  14        0.85        1.22      2.85 o 
  -4   5  14        5.96        9.96      2.00 o 
  -3   5  14       35.27       40.23      6.10 o 
  -2   5  14       12.57       11.11      2.30 o 
  -1   5  14       14.61       18.03      2.87 o 
   0   5  14       53.52       52.35      4.07 o 
   1   5  14        1.55        0.27      1.41 o 
   2   5  14        0.39       -0.81      1.95 o 
   3   5  14        0.06       -2.03      2.30 o 
  -3   6  14       16.50       19.73      2.63 o 
  -2   6  14       16.50       19.47      3.25 o 
  -1   6  14        3.61        5.28      2.85 o 
   0   6  14       39.76       39.22      3.70 o 
   1   6  14        6.65        8.48      2.00 o 
   2   6  14        0.78        0.81      2.30 o 
  -3   7  14        9.66        9.62      2.00 o 
  -2   7  14        6.92        6.50      1.88 o 
  -1   7  14       24.57       27.05      3.45 o 
   0   7  14        1.83       -0.81      1.72 o 
   1   7  14        2.87        2.85      2.30 o 
   2   7  14        0.15       -3.25      3.25 o 
  -2   8  14       16.49       25.82      2.95 o 
  -1   8  14        3.66        6.68      2.54 o 
   0   8  14       16.36       19.53      3.45 o 
   1   8  14       15.45       15.49      3.45 o 
  -3   0  15       31.07       43.09      5.69 o 
  -1   0  15        8.18       14.63      4.06 o 
   1   0  15       12.06       11.38      4.06 o 
   3   0  15        4.63        4.47      2.30 o 
  -3   1  15       11.14       16.42      2.87 o 
  -2   1  15        0.51       -0.81      1.72 o 
  -1   1  15       22.84       25.86      4.06 o 
   0   1  15        6.73        1.22      2.30 o 
   1   1  15       30.81       32.85      4.47 o 
   2   1  15        8.82       15.21      2.63 o 
  -3   2  15       21.00       20.80      3.45 o 
  -2   2  15        0.78        0.41      1.72 o 
  -1   2  15       67.51       76.65     10.57 o 
   0   2  15        6.30        4.88      2.44 o 
   1   2  15       16.22       13.73      6.10 o 
   2   2  15       25.71       30.17      4.05 o 
  -3   3  15       50.87       57.54      4.86 o 
  -2   3  15       28.98       32.85      4.47 o 
  -1   3  15        0.09       -2.44      1.72 o 
   0   3  15        0.02       -2.03      1.72 o 
   1   3  15       13.04       12.30      2.87 o 
   2   3  15        6.85        6.50      2.15 o 
  -3   4  15       42.71       56.10      6.50 o 
  -2   4  15        0.52        4.06      2.30 o 
  -1   4  15       12.93       10.57      2.54 o 
   0   4  15       65.07       79.39     10.16 o 
   1   4  15        8.30       10.16      2.87 o 
   2   4  15       36.03       37.01      3.29 o 
  -2   5  15        7.14        8.49      2.54 o 
  -1   5  15       41.28       52.85      4.28 o 
   0   5  15        3.56        4.37      3.66 o 
   1   5  15        2.31        2.47      2.48 o 
  -1   6  15        7.79        7.77      3.25 o 
   0   6  15       20.55       20.32      4.88 o 
                                                 
